# Supplementary material for: Clinical, Laboratory, and Imaging Features of COVID-19 in a Cohort of Patients: Cross-Sectional Comparative Study
Source: JMIR Public Health Surveill. 2021 Sep 21;7(9):e28005. doi: 10.2196/28005 (PMC8457339; doi:10.2196/28005)
Supplement: Multimedia Appendix 1 [file publichealth_v7i9e28005_app1.xlsx]

## Sheet: Demographics and Other History
Name
age
Gender
Weight
Height
BMI
Past Medical History
Past Surgical History
Allergy History
Smoking
Admission Date
Discharge Date

## Sheet: Symptoms and PCR
Dry Cough
Fever
Wet Cough
Chills/Rigors
Sweating
Generalized Malaise
Myalgia
Shortness of Breath
Headache
Hemoptysis
Diarrhea
Chest Pain
Abdominal Pain
Palpitations
Loss of Taste
Loss of Smell
Nasal Congestion
Rhinorrhea
Others
onset of symptom
Date of first PCR (Result)
Date of Second PCR (Result)
Date of Third PCR (Result)
Date of Fourth PCR (Result)

## Sheet: Vital Signs and ABGs
day	Day 1	Day 2	Day 3	Day 4	Day 5	Day 6	Day 7	Day 8	Day 9	Day 10 ICU	Day 11	Day 12	Day 13
Date	2020-12-04	13/4/2020	14/4/2020	15/4/2020	16/4/2020	17/4/2020	18/4/2020	19/4/2020	20/4/2020	21/4/2020	22/4/2020	23/4/2020	24/4/2020
Temperature	36.8	37	37.1	37	_	_	37	37		37.8	37.8	37.5
Respiratory Rate	18	22	20	20	_	_	_		30	40	40	25	25
Pulse Rate	64	89	77	71	_	_	_		100	91	95	82	79
Blood Pressure	125/71	128/77	115/66	93/46	120/70	_	_		130/100	106/75	110/70	95/57	108/59
Pulse Oxymetry (Room Air)	0.92	0.98	0.86	_	0.97	0.97	_	0.93	0.92
Pulse Oxymetry (Oxygen Supplement)			0.94	0.91	_		_			0.98	0.97	0.98	0.97
FiO2
pH										7.49	7.46	7.42	7.53
pCO2										24	31	33.7	23.8
pO2										132	109	99	75
HCO3										18	21.9	21.2	19.8
Base Excess
GCS										5\15	5\15	9\15	8\15

## Sheet: Labs DAY 1
day	1
date
Hb
Htc
WBC
Neutrophils %
Lymphocytes %
Basophils %
Monocytes %
Eosiniphils
Platelets
C-Reactive Protein
ESR
Urea
Creatinine
Sodium
Potassium
LDH
Total Protein
Albumin
Bilirubin (Total)
Bilirubin (Direct)
AST
ALT
Alkaline Phosphatase
PT
INR
CPK
Troponin
Procalcitonin
D-Dimer
Glucose
Ferritin
AFP

## Sheet: DAY 2
	Patient 1	Patient 2	Patient 3	Patient 4	Patient 5	Patient 6	Patient 7	Patient 8	Patient 9	Patient 10	Patient 11	Patient 12	Patient 13	Patient 14	Patient 15	Patient 16	Patient 17	Patient 18	Patient 19	Patient 20	Patient 21	Patient 22	Patient 23	Patient 24	Patient 25	Patient 26	Patient 27	Patient 28	Patient 29	Patient 30	Patient 31	Patient 32
Date
Hb
Htc
WBC
Neutrophils %
Lymphocytes %
Basophils %
Monocytes %
Eosiniphils
Platelets
C-Reactive Protein
ESR
Urea
Creatinine
Sodium
Potassium
LDH
Total Protein
Albumin
Bilirubin (Total)
Bilirubin (Direct)
AST
ALT
Alkaline Phosphatase
PT
INR
CPK
Troponin
Procalcitonin
D-Dimer
Glucose

## Sheet: DAY 3
	Patient 1	Patient 2	Patient 3	Patient 4	Patient 5	Patient 6	Patient 7	Patient 8	Patient 9	Patient 10	Patient 11	Patient 12	Patient 13	Patient 14	Patient 15	Patient 16	Patient 17	Patient 18	Patient 19	Patient 20	Patient 21	Patient 22	Patient 23	Patient 24	Patient 25	Patient 26	Patient 27	Patient 28	Patient 29	Patient 30	Patient 31	Patient 32
Date
Hb
Htc
WBC
Neutrophils %
Lymphocytes %
Basophils %
Monocytes %
Eosiniphils
Platelets
C-Reactive Protein
ESR
Urea
Creatinine
Sodium
Potassium
LDH
Total Protein
Albumin
Bilirubin (Total)
Bilirubin (Direct)
AST
ALT
Alkaline Phosphatase
PT
INR
CPK
Troponin
Procalcitonin
D-Dimer
Glucose

## Sheet: DAY 4
	Patient 1	Patient 2	Patient 3	Patient 4	Patient 5	Patient 6	Patient 7	Patient 8	Patient 9	Patient 10	Patient 11	Patient 12	Patient 13	Patient 14	Patient 15	Patient 16	Patient 17	Patient 18	Patient 19	Patient 20	Patient 21	Patient 22	Patient 23	Patient 24	Patient 25	Patient 26	Patient 27	Patient 28	Patient 29	Patient 30	Patient 31	Patient 32
Date
Hb
Htc
WBC
Neutrophils %
Lymphocytes %
Basophils %
Monocytes %
Eosiniphils
Platelets
C-Reactive Protein
ESR
Urea
Creatinine
Sodium
Potassium
LDH
Total Protein
Albumin
Bilirubin (Total)
Bilirubin (Direct)
AST
ALT
Alkaline Phosphatase
PT
INR
CPK
Troponin
Procalcitonin
D-Dimer
Glucose

## Sheet: DAY 5
	Patient 1	Patient 2	Patient 3	Patient 4	Patient 5	Patient 6	Patient 7	Patient 8	Patient 9	Patient 10	Patient 11	Patient 12	Patient 13	Patient 14	Patient 15	Patient 16	Patient 17	Patient 18	Patient 19	Patient 20	Patient 21	Patient 22	Patient 23	Patient 24	Patient 25	Patient 26	Patient 27	Patient 28	Patient 29	Patient 30	Patient 31	Patient 32
Date
Hb
Htc
WBC
Neutrophils %
Lymphocytes %
Basophils %
Monocytes %
Eosiniphils
Platelets
C-Reactive Protein
ESR
Urea
Creatinine
Sodium
Potassium
LDH
Total Protein
Albumin
Bilirubin (Total)
Bilirubin (Direct)
AST
ALT
Alkaline Phosphatase
PT
INR
CPK
Troponin
Procalcitonin
D-Dimer
Glucose

## Sheet: DAY 6
	Patient 1	Patient 2	Patient 3	Patient 4	Patient 5	Patient 6	Patient 7	Patient 8	Patient 9	Patient 10	Patient 11	Patient 12	Patient 13	Patient 14	Patient 15	Patient 16	Patient 17	Patient 18	Patient 19	Patient 20	Patient 21	Patient 22	Patient 23	Patient 24	Patient 25	Patient 26	Patient 27	Patient 28	Patient 29	Patient 30	Patient 31	Patient 32
Date
Hb
Htc
WBC
Neutrophils %
Lymphocytes %
Basophils %
Monocytes %
Eosiniphils
Platelets
C-Reactive Protein
ESR
Urea
Creatinine
Sodium
Potassium
LDH
Total Protein
Albumin
Bilirubin (Total)
Bilirubin (Direct)
AST
ALT
Alkaline Phosphatase
PT
INR
CPK
Troponin
Procalcitonin
D-Dimer
Glucose

## Sheet: DAY 7
	Patient 1	Patient 2	Patient 3	Patient 4	Patient 5	Patient 6	Patient 7	Patient 8	Patient 9	Patient 10	Patient 11	Patient 12	Patient 13	Patient 14	Patient 15	Patient 16	Patient 17	Patient 18	Patient 19	Patient 20	Patient 21	Patient 22	Patient 23	Patient 24	Patient 25	Patient 26	Patient 27	Patient 28	Patient 29	Patient 30	Patient 31	Patient 32
Date
Hb
Htc
WBC
Neutrophils %
Lymphocytes %
Basophils %
Monocytes %
Eosiniphils
Platelets
C-Reactive Protein
ESR
Urea
Creatinine
Sodium
Potassium
LDH
Total Protein
Albumin
Bilirubin (Total)
Bilirubin (Direct)
AST
ALT
Alkaline Phosphatase
PT
INR
CPK
Troponin
Procalcitonin
D-Dimer
Glucose

[truncated: 9 more sheets: DAY 8, DAY 9, DAY 10, DAY 11, DAY 12, DAY 13, DAY 14, Imaging, Medications]
