# Supplementary material for: Clinical, Laboratory, and Imaging Features of COVID-19 in a Cohort of Patients: Cross-Sectional Comparative Study
Source: JMIR Public Health Surveill. 2021 Sep 21;7(9):e28005. doi: 10.2196/28005 (PMC8457339; doi:10.2196/28005)
Supplement: Multimedia Appendix 2 [file publichealth_v7i9e28005_app2.xlsx]

## Sheet: Demographic and clinical data
Code	Hospitalization duration (days)	Age (Years)	Gender	BMI	Blood group	Temperature (F)	Heart Rate (beat/min)	Blood Pressure systole (mmhg)	Blood Pressure daistole (mmhg)	Respiratory rate (per min)	O2 Sat	Dry Cough	Fever	Wet Cough	Chills/Rigors	Sweating	Generalized Malaise	Myalgia	Shortness of Breath	Headache	Hemoptysis	Diarrhea	Chest Pain	Abdominal Pain	Palpitations	Loss of Taste	Loss of Smell	Nasal Congestion	Rhinorrhea	Others	Past Medical History	Past Surgical History	Allergy History	Smoking
patient 1	15	28	F	22.86	B+	98.2	82	113	72	19	94	Yes			Yes		Yes	Yes	Yes	Yes		Yes		YES		Yes	Yes	Yes	Yes	Parasthesia	N/A	Appendectomy, tonsillectomy, IVF, ovarian cyst.	None	3 pack year
patient 2	11	31	M	15.43	O+	98.1	85	100	40	19	93																Yes				N/A	Appendectomy	None	30 Pack Year
patient 3	16	28	F	18.08	N/A	98.1	96	127	69	18	97	Yes	Yes (38.5)	Yes	Yes		Yes	Yes (first)		Yes		Yes	Yes	Yes	Yes	Yes	Yes	Yes			N/A	Cholecystectomy, appendectomy, c-section	None	4.5 pack year
patient 4	18	43	M	26.88	A+	99.5	83	135	90	17	95																Yes		Yes		Hiatal Hernia, GERD	None	None	No
patient 5	18	21	M	18.7	A+	98.6	85	102	70	18	92						Yes	Yes				Yes	Yes								Hiatal Hernia, GERD	None	None	No
patient 6	11	32	F	22.49	N/A	99	87	112	70	20	98		Yes (38.5)			Yes	Yes	Yes	Yes	Yes		Yes				Yes	Yes					C-section	None	No
patient 7	13	14	M	20.57	N/A	98.2	57	101	36	28	97		Yes (38.5)				Yes	Yes													Asthma, pneumonia	Screws in elbow	None	No
patient 8	51	44	F	34.63	B+	99.1	87	136	76	20	96	Yes	Yes (39.0)	Yes	Yes	Yes	Yes	Yes	Yes	Yes		No	Yes	Yes		Yes	Yes	Yes		transferredd to ICU 6/Apr for 6 days , due to breathing difficulties then improved	None	C-section, rta	None	No
patient 9	16	26	F	24.14	A+	98.2	88	103	65	20	98			Yes		Yes			Yes	Yes						Yes	Yes	Yes			N/A	C-section	None	No
patient 10	15	50	M	50.61	A+	97.3	92	115	78	16	98	Yes		Yes			Yes	Yes				Yes				Yes	Yes				Hyperlipidemia	None	Penicillin	No
patient 11	14	20	M	19.71	A+	98.8	85	110	75	16	96						Yes		Yes								Yes	Yes			None	None	Nkda	No
patient 12	53	41	M	25.97	AB+	98.2	96	131	72	18	97	Yes		Yes			Yes	Yes	Yes	Yes		Yes		Yes		Yes	Yes	Yes			Disc herniation, rheumatoid artheritis	None	Nkda	No
patient 13	17	74	M	49.95	N/A	97.7	95	156	88	16	96	Yes		Yes					Yes				Yes					Yes	Yes		HTN, dm, IHD (stent)	C-section, hernia repair	NKDA	No
patient 14	12	36	M	26.26	O+	98.4	86	120	80	16	98											Yes		Yes							SLE	Retinal surgery	NKDA	No
patient 15	14	4	M	N/A	N/A	97.7	82	112	75	20	99																				FREE	FREE	NKDA	no
patient 16	61	45	M	28.41	A+	98.6	72	121	68	18	98	Yes	Yes (39)	Yes	Yes	Yes	Yes	Yes		Yes		Yes	Yes			Yes	Yes				IHD (3 stents)	None	NKDA	Ex smoker (20 pack year)
patient 17	12	33	M	24.22	O-	98.1	78	128	76	16	98	Yes	Yes (38)		Yes	Yes	Yes	Yes	Yes	Yes			Yes		Yes	Yes	Yes	Yes				Appendectomy, c-section	NKDA	No
patient 18	14	0.58	M	N/A	A+	98.4	74	140	65	18	96		Yes (self reported)																		None	None	NKDA	No
patient 19	16	7	M	N/A	A+	98.4	100	118	79	22	98		Yes (39)		Yes	Yes	Yes	Yes		Yes				Yes			Yes	Yes			None	Tonsilectomy	NKDA	No
patient 20	14	12	M	24.52	A+	98.2	88	120	68	18	96		Yes (39)		Yes	Yes	Yes	Yes	Yes	Yes		Yes		Yes		Yes	Yes	Yes			None	Hernia Repair, Tonsilectomy	NKDA	No
patient 21	12	14	M	17.4	A+	98.6	87	108	74	18	99	Yes	Yes (39)		Yes	Yes	Yes	Yes		Yes								Yes		Sore throat	None		NKDA	No
patient 22	10	14	M	28.13		97.7	105	112	80	18	97						Yes	Yes										Yes			None	None	NKDA	No
patient 23	31	56	M	36.99	O+	97.2	85	130	76	16	96	Yes			Yes			Yes				Yes		Yes							HTN	Nephrotomy	NKDA	No
patient 24	12	51	M	25.63	O+	98.2	80	110	80	16	98		Yes (self reported)		Yes	Yes	Yes	Yes		Yes		Yes						Yes	Yes		Palpitations	None	NKDA	No
patient 25	12	21	M	22.83	O+	97.9	81	110	75	20	98		Yes (self reported)	Yes	Yes		Yes	Yes		Yes		Yes	Yes	Yes				Yes	Yes		None	None	NKDA	No
patient 26	12	7	M	17.36	O+	98.2	80	110	76	16	98			Yes																	None	None	NKDA	No
patient 27	11	29	M	25.8	O+	98.2	81	110	70	16	96						Yes			Yes		Yes		Yes				Yes	Yes		None	ACL repair, Pilonidal Cyst	NKDA	No
patient 28	13	19	M	31.21	O+	98.1	77	115	80	16	78						Yes			Yes						Yes	Yes		Yes		None	None	NKDA	No
patient 29	15	55	M	27.77	O+	92.6	78	120	78	18	95		Yes (38)		Yes		Yes									Yes	Yes				None	None	NKDA	Yes (38 pack year)
patient 30	11	20	M	30.45	N/A	97.7	80	115	81	20	98									Yes		Yes				Yes	Yes	Yes			None	None	NKDA	Yes (2 pack year)
patient 31	16	27	M	23.88	N/A	98.2	86	115	75	18	96						Yes	Yes		Yes		Yes				Yes	Yes	Yes			Asthma	None	NKDA	None
patient 32	11	48	M	29.41	A+	97.7	90	120	70	20	98			Yes	Yes	Yes	Yes	Yes		Yes		Yes				Yes	Yes	Yes		Sore throat	None	C-section	NKDA	None
patient 33	12	43	M	33.02	O+	97.9	82	124	70	18	97				Yes		Yes		Yes	Yes						Yes					TB, DM, HTN	lung BX	NKDA	Ex-Smoker
patient 34	10	43	M	27.64	N/A	98.4	103	140	119	20	97				Yes	Yes	Yes	Yes				Yes				Yes	yes	Yes			None	C-section	NKDA	No
patient 35	23	18	M	22.04	N/A	96.8	86	110	65	18	95	yes	Yes		Yes	Yes	Yes			Yes		Yes						Yes			TB??	None	NKDA	No
patient 36	14	16	M	26.57	N/A	98.2	75	125	85	23	97	Yes			Yes					Yes							Yes	Yes	Yes		None	Apendectomy	NKDA	No
patient 37	45	13	M	19.39	N/A	98.4	71	108	74	18	95	Yes	Yes (38)									Yes						Yes			None	None	NKDA	No
patient 38	14	12	M	17.78	N/A	98.2	88	112	69	30	97																				None	None	NKDA	No
patient 39	48	7	M	N/A	N/A	97.7	96	88	52	22	96	Yes	Yes (self reported)		Yes	Yes												Yes			None		NKDA	No
patient 40	21	59	M	27.68		98.2	86	125	79	86	93		Yes (38.5)		Yes	Yes								Yes							HTN,DM	Spinal	NKDA	Ex smoker
patient 41	16	19	M	22.34	B+	97.3	81	115	68	19	95						Yes	Yes		Yes				Yes		Yes	Yes	Yes			None	None	NKDA	Yes (1 pack year
patient 42	15	47	M	28.04	B+	98.2	86	110	70	20	96	Yes	yes (39)		Yes	Yes	Yes	Yes	Yes	Yes		Yes	Yes			Yes					Palpitations, HTN	C-section, Cholecustectomy	NKDA	no
patient 43	20	14	M	17.58	B+	97.2	72	100	70	20	96									Yes											None	None	NKDA	No
patient 44	12	22	M	19.2		97.7	80	105	65	16	97		Yes (undocumented)	Yes	Yes	Yes	Yes	Yes		Yes		Yes				Yes	Yes	Yes			None	Septal Deviation	NKDA	Vaping (2 yrs)
patient 45	12	33	M	25.26		98.6	81	120	80	14	90			Yes	Yes		Yes		Yes	Yes		Yes	Yes				Yes		Yes		None	None	NKDA	Yes (14 pack yesr)
patient 46	14	25	M	25.16	N/A	99.5	89	101	81	16	96	Yes			Yes	Yes	Yes	Yes	Yes	Yes		Yes			Yes	Yes	Yes			Gum and teeth pain	None	None	NKDA	Smoker (10 yrs)
patient 47	10	6	M	N/A	N/A	98.8	75	110	75	18	99		Yes (self reported)				Yes														Adenoids	None	NKDA	No
patient 48	13	2	M	N/A	N/A	97.9	80	123	96	18	99																				None	None	NKDA	No
patient 49	13	8	M	N/A	N/A	98.4	100	105	70	26	96																				None	Sacral abscess drainage	NKDA	No
patient 50	11	40	M	23.05	A+	98.2	80	120	70	17	96							Yes								Yes	Yes			Post nasal drip	None	None	NKDA	No
patient 51	14	55	M	24.62		96.8	59	120	70	19	not found		Yes (38)				Yes	Yes													None	None	NKDA	No
patient 52	13	17	M	19.83		97.9	98	not found	not found	19	96																Yes				None	None	NKDA	No
patient 53	12	10	M	22.92		97.5	105	not found	not found	not found	97.5																				None	None	NKDA	No
patient 54	14	26	M	19.47		98.4	75	not found	not found	19	96						Yes	Yes		Yes						Yes	Yes	Yes			None	LASIK	NKDA	No
patient 55	29	30	M	21.97		98.4	87	106	66	19	97	Yes	Yes (38)		Yes	Yes	Yes	Yes	Yes	Yes		Yes	Yes	Yes	Yes					Vomitting	None	None	NKDA	No
patient 56	42	41	M	25.61		97.9	88	152	82	19	96	Yes			Yes		Yes	Yes	Yes	Yes						Yes	Yes		Yes		HTN	None	NKDA	No
patient 57	17	5	M	N/A		97.5	88	116	50	not found	97																				None	None	NKDA	No
patient 58	21	61	M	40.01	O+	97.3	80	110	80	20	96	Yes		Yes			Yes	Yes										Yes			HTN	Ovarian cyst,gastric ring	NKDA	No
patient 59	20	56	M	29.38	A+	98.4	67	100	60	19	92	Yes					Yes		Yes			Yes				Yes	Yes				HTN, DM, Interstitial lung dx, hypothyroid	Cholecystectomy, gastric ring	NKDA	No
patient 60	18	33	M	22.49	B+	96.2	93	120	81	20	96	Yes	Yes (39.5)	Yes	Yes	Yes	Yes	Yes		Yes		Yes	Yes	Yes	Yes		Yes		Yes		Migraine	Appendectomy, scaphoid fracture	NKDA	Agree leg (15 yrs)
patient 61	22	7	M	N/A	O+/B+	98.8	85	100	65	22	97																		Yes		None	None	NKDA
patient 62	17	5	M	N/A	O+/B+	97.7	87	100	60	18	97																		Yes		None	None	NKDA	No
patient 63	12	53	M	31.25		99	88	106	65	18	98	Yes	Yes (38.4)	Yes			Yes			Yes						Yes	Yes				None	C-section	NKDA	No
patient 64	14	35	M	23.44		98.1	80	not found	not found	not found	98	Yes																			None	N/A	N/A	No
patient 65	39	29	M	36.73	A+	98.1	80	130	78	87	94	Yes			Yes		Yes	Yes	Yes	Yes		Yes		Yes	Yes	Yes	Yes	Yes	Yes		Adult onset still’s disease, Hypothyroidism	C-section	NKDA	No
patient 66	20	36	M	20.31	A+	98.8	74	112	72	20	96	Yes	Yes (37.8)	Yes	Yes	Yes	Yes	Yes	Yes	Yes		Yes	Yes	Yes	Yes	Yes	Yes	Yes			None	C-section	Penicillin	No
patient 67	14	69	M	27.76	AB+	97.7	84	110	70	66	96	Yes	Yes (38.5)		Yes	Yes				Yes		Yes		Yes							BPH ,HTN , ULCERATIVE COLITIS	Appendectomy	NKDA	Yes (50 pack yr)
patient 68	33	8	M	20	A	98.6	87	115	74	18	95		Yes (38.6)																	Conjuctivitis	None	Tonsilectomy	NKDA	No
patient 69	22	6	M	28.13	O	97.2	90	115	80	20	97																				None	None	NKDA	No
patient 70	33	36	M	23.44	A+	98.6	80	113	78	17	94	Yes	Yes (self reported)		Yes			Yes		Yes		Yes				Yes	Yes			Pruritis	Hypothryoidism	C-section	NKDA	No
patient 71	12	12	M	20.54		98.6	82	110	75	16	96		Yes (self reported)		Yes	Yes	Yes	Yes		Yes				Yes		Yes	Yes	Yes	Yes		None	None	NKDA	No
patient 72	35	38	M	27.78	A+	98.2	99	127	70	19	98				Yes		Yes	Yes		Yes		Yes				Yes	Yes		Yes	Sneezing	None	C-section, rhinoplasty, lung mass	NKDA	Argeeleh (14 yrs)
patient 73	22	26	M	36.93		97.5	88	121	78	20	100			Yes								Yes		Yes		Yes	Yes				Seasonal allergy	None	NKDA	No
patient 74	10	8	M	N/A		98.1	89	110	75	18	97																				None	None	NKDA	No
patient 75	12	4	M	N/A		98.1	92	120	74	22	96																				None	None	NKDA	No
patient 76	9	6	M	N/A		97.5	83	120	74	18	98																				None	None	NKDA	No
patient 77	21	30	M	26.99		98.2	80	122	85	18	98				Yes		Yes	Yes		Yes						Yes	Yes		Yes		None	Deviated septum	NKDA	Argeeleh (4 yrs)
patient 78	18	35	M	35.16	O+	99.5	84	128	64	20	97	Yes			Yes	Yes	Yes	Yes	Yes	Yes		Yes	Yes		Yes	Yes	Yes	Yes	Yes		None	Appendectomy, cholecystectomy	NKDA	No
patient 79	42	44	M	28.67		97.5	75	127	67	22	93		Yes (39.3)	Yes	Yes	Yes	YES			Yes			Yes						YES		None	Varicose veins	NKDA	Argeeleh (26 yrs)
patient 80	36	37	M	23.53	unknown	97.2	64	121	76	21	99	Yes			Yes	Yes	Yes	Yes		Yes		Yes			Yes	Yes	Yes				None	C-section, appendectomy	NKDA	No
patient 81	20	14	M	15.89	unknown	98.6	79	119	64	22	97	Yes			Yes	Yes	Yes	Yes		Yes		Yes				Yes	Yes		Yes		None	None	NKDA	No
patient 82	38	0.83	M	N/A	unknown	98.2	108	82	38	22	96	Yes	Yes (37.8 axillary)		Yes		Yes		Yes			Yes							Yes	Irritable	Urinary	None	NKDA	No
patient 83	17	43	M	27.76	refused	98.4	105	115	70	18	95															Yes	Yes	Yes			None	None	NKDA	Yes (35 pack yr)
patient 84	21	39	M	22.49		97.2	65	112	62	18	97			Yes	Yes		Yes			Yes			Yes					Yes	Yes		Osteoporosis	Screws in femur	NKDA	No
patient 85	19	2	M	N/A		98.2	112	114	72	32	98																					None	NKDA	No
patient 86	30	10	M	N/A		99	92	100	60	20	98		Yes (self reported)				Yes	Yes		Yes		Yes		Yes		Yes	Yes	Yes			None	None	NKDA	No
patient 87	23	7	M	N/A		97.7	88	120	76	30	97		Yes (39)		Yes	Yes	Yes	Yes		Yes				Yes			Yes	Yes			None	None	NKDA	No
patient 88	21	0.08	M	N/A	A+	97.2	101	112	74	20	95	Yes										Yes									None	None	NKDA	No
patient 89	18	1	M	N/A	O-	97.9	90	not found	not found	not found	95																				None	None	NKDA	No
patient 90	23	10	M	N/A	B-	97.5	105	not found	not found	not found	96															Yes		Yes			None	None	NKDA	No
patient 91	10	2	M	N/A	A	97.7	88	119	85	18	92																				None	None	NKDA	No
patient 92	12	0.5	M	N/A	B+	98.4	74	140	65	18	96																				None	None	NKDA	No
patient 93	44	0.58	M	N/A	AB	97.7	120	84	55	22	96		Yes (38.5)																		None	None	NKDA	No
patient 94	11	6	M	N/A	O+	98.2	85	100	70	18	96	Yes																			None	None	NKDA	No
patient 95	10	1	M	N/A	A+	98.1	80	105	70	22	99	Yes	Yes (38.5)																		None	None	NKDA	No
patient 96	11	8	M	N/A	B+	98.6	95	128	60	30	98																				None	None	NKDA	No
patient 97	10	1.33	M	N/A	AB	98.6	71	112	77	22	98																				None	None	NKDA	No
patient 98	15	40	M	24.97	O	99.1	85	114	75	20	97																				None	None	NKDA	Yes (8 pack year)
patient 99	15	50	M	N/A	O	99.1	80	114	78	22	96	Yes																			None	None	NKDA	No
patient 100	15	35	M	25.1	A+	99.7	85	105	76	18	96																				None	C-section	NKDA	No
patient 101	26	52	M	N/A	O-	89.6	82	118	74	20	96																				DM	None	NKDA	No
patient 102	13	24	M	24.22	A	97.7	81	120	80	16	97		Yes (37.6)		Yes		Yes					Yes							Yes		Seasonal allergy	Skin bx	NKDA	argeeleh
patient 103	61	19	M	21.6		97.7	78	117	75	20	97											Yes		Yes		Yes		Yes			None	None	NKDA	Yes (3 pack year)
patient 104	18	19	M	30.48	AB+	98.4	80	122	77	20	97	Yes		Yes			Yes	Yes		Yes			Yes			Yes	Yes		Yes		Insulin resistance	PiloNidal cyst	NKDA	No
patient 105	18	35	M	22.31		97.9	77	110	80	90	18	Yes					Yes	Yes		Yes		Yes		Yes		Yes	Yes	Yes	Yes		None	C-section, jaw fracture	NKDA	No
patient 106	9	32	M	34.72		98.8	85	115	80	20	97	Yes	Yes (38.6)	Yes	Yes	Yes	Yes	Yes		Yes		Yes		Yes		Yes	Yes	Yes	Yes		None	None	NKDA	No
patient 107	39	30	M	26.89	B+	98.8	87	124	77	20	96			Yes						Yes		Yes						Yes	Yes		None	None	NKDA	No
patient 108	30	69	M	36.49	B+	98.8	89	138	78	18	90	Yes	Yes (38)	Yes	Yes					Yes								Yes	Yes		Facial Palsy, DM, Hyperlipidemia	Tonsilectomy, lense surgery.	NKDA	Ex-smoker
patient 109	12	57	M	23.41	A+	97.3	74	106	76	16	94									Yes											HTN	None	NKDA	Yes (30 pack year)
patient 110	18	20	M	22.04	B+	98.4	92	128	72	18	97	Yes					Yes			Yes						Yes			Yes		None	None	NKDA	No
patient 111	8	32	M	25.71	A+	98.6	111	122	68	17	95																				None	Carpal tunnel	Voltaren	Yes (8.5 pack year)
patient 112	24	25	M	22.04		98.2	88	121	78	22	97				Yes					Yes									Yes		None	None	NKDA	No
patient 113	15	36	M	26.23	A+	97.7	77	130	80	22	98	Yes																			None	None	NKDA	Yes (14 pack years)
patient 114	16	33	M	21.85	O	98.8	78	122	75	22	95																				Type 1 DM	Hemmrhoidectomy	NKDA	Yes (8 pack year)
patient 115	18	63	M	26.4		N/A	not found	not found	not found	not found	not found	Yes		Yes					Yes				Yes		Yes	Yes	Yes			Imbalance, LOC, anorexia, burning eye pain	Hepatic cyst	None	NKDA	No
patient 116	64	18	M	19.96		98.5	89	110	78	16	95				Yes		Yes			Yes						Yes	Yes	Yes			GERD	None	NKDA	No
patient 117	19	58	M	25.95		98.4	not found	not found	not found	not found	94		Yes (37.8)				Yes					Yes				Yes	Yes			Dizziness, sore throat	Insulin resistance, HTN	Appendectomy	NKDA	Ex smoker
patient 118	19	30	M	21.3		98.2	not found	not found	not found	not found	95	Yes	Yes (38)		Yes		Yes									Yes	Yes				None	None	NKDA	No
patient 119	23	13	M	22.63		98.2	74	114	74	20	95	Yes							Yes	Yes		Yes						Yes	Yes		None	None	NKDA	No
patient 120	14	21	M	N/A		98.4	75	130	75	20	95	Yes		Yes					Yes			Yes						Yes			None	None	NKDA	Yes (argeeleh)
patient 121	19	47	M	33.59		98.1	75	124	82	20	99				Yes								Yes								DM	None	NKDA	Yes (75 pack year)
patient 122	45	24	M	20.76		98.4	74	120	78	20	97	Yes	Yes (self reported)		Yes	Yes	Yes	Yes	Yes	Yes		Yes		Yes		Yes		Yes	Yes	Vomitting	None	None	NKDA	No
patient 123	24	5	M	N/A		98.1	76	113	72	20	96																			Sneeezing	None	None	NKDA	No
patient 124	17	3	M	N/A		97.9	83	121	81	20	98		Yes (self reported)															Yes		Sneezing	None	None	NKDA	No
patient 125	25	43	M	N/A		98.8	76	114	66	16	96			Yes	Yes			Yes	Yes	Yes						Yes	Yes	Yes	Yes		Migraine,IBS	None	NKDA	No
patient 126	40	6	M	N/A	O-	98.1	95	126	71	16	96																				None	None	NKDA	No
patient 127	10	0.42	M	N/A	A+	98.4	76	110	77	18	98																				None	None	NKDA	No
patient 128	34	5	M	N/A	A-	N/A	not found	not found	not found	not found	not found																				None	None	NKDA	No
patient 129	34	2	M	N/A		98.4	96	80	46	22	96																				None	None	NKDA	No
patient 130	14	4	M	N/A	O-	99.3	88	114	70	22	96																				None	None	NKDA	No
patient 131	14	5	M	N/A		98.6	92	127	76	21	96																				None	tonsilectomy , herniotomy	NKDA	No
patient 132	12	34	M	N/A		103.3	87	127	82	20	not found	yes					yes														Free	free	NKDA
patient 133	7	21	M	N/A		97	91	110	65	18	98						YES											YES		Sore throat	FREE	FREE	NKDA	NO
patient 134	12	25	M	N/A		98.1	85	135	78	18	98																				FREE	FREE	NKDA	yes
patient 135	8	24	M	N/A		97.9	98	120	70	18	97		yes				yes									yes	yes				FREE	FREE	NKDA	yes
patient 136	11	33	M	N/A		98.2	80	117	85	17	not found			YES					YES												FREE	FREE	NKDA
patient 137	11	67	M	N/A		98.2	90	114	70	17	not found			YES					YES												HTN	FREE	NKDA	yes (20 PPY)
patient 138	9	35	M	N/A		98.2	90	115	80	17	not found																				FREE	Appendectomy	NKDA	NO
patient 139	16	49	M	N/A		98.6	77	118	87	18	95				Yes		Yes														Breast CA	FREE	NKDA	EX SMOKER
patient 140	11	32	M	N/A		98.1	90	120	85	17	not found																				FREE	FREE	NKDA	NO
patient 141	12	80	M	28.37		98.6	64	147	80	22	96						Yes		Yes												DM, HTN, Rt side HF , A.Fib	Valve replacement, brain hemmorhage, rt hip replacement.	NKDA	No
patient 142	36	49	M	35.51		97.5	88	117	84	20	94		38	yes		yes	yes	yes	yes	yes	yes							yes	yes		DM , HTN	no	no	no
patient 143	30	74	M	34.6		N/A	not found	not found	not found	not found	not found	yes	39.3			yes		yes	yes	yes							yes	yes			DM ,Hypothroid, HTN		NKDA	yes
patient 144	7	84	M	N/A		N/A	not found	not found	not found	not found	not found	yes	yes		yes	yes	yes	yes	yes											decreased level of consciousness.	HTN, DM, IHD
patient 145	5	69	M	36.51		98.6	88	150	75	16	not found		yes				yes	yes	yes											died due to resp failure	DM,HTN	free	NKDA	never
patient 146	5	63	M	36.33		N/A	not found	not found	not found	not found	not found	yes	yes				yes		yes											died due to respiratory failure	Dm , HTN	free	NkDA	never
patient 147	25	54	M	33.66		97.7	89	128	85	22	98		yes (39)	yes			yes		yes		yes									admitted to ICU on 30/march	free	free	NKDA	no
patient 148	11	52	M	N/A		97.7	82	100	60	18	96																				free	free	NKDA
patient 149	13	22	M	N/A		N/A	not found	not found	not found	not found	not found	YES			YES																FREE	FREE	NKDA	EX-SMOKER
patient 150	10	13	M	N/A		97.7	86	120	85	18	96						YES														FREE	FREE	NKDA	NO
patient 151	10	40	M	N/A		97.5	84	112	76	18	90	YES			YES																B.ASTHMA	FREE	NKDA
patient 152	11	26	M	N/A		98.8	86	120	78	18	98																				FREE	FREE	NKDA	YES
patient 153	6	47	M	N/A		98.6	99	125	70	19	not found						YES	YES													BREAST CA	FREE	NKDA	NO
patient 154	10	22	M	N/A		98.1	85	122	75	17	97			YES															YES
patient 155	13	42	M	N/A		98.6	87	116	87	18	94																				FREE	FREE	NKDA
patient 156	15	52	M	N/A		98.8	77	118	87	18	98																				FREE	FREE	NKDA	EX-SMOKER
patient 157	15	55	M	N/A		98.8	87	110	87	18	97	YES	YES				YES														FREE	FREE	NKDA	EX-SMOKER
patient 158	13	34	M	N/A		98.6	87	133	87	17	98																				FREE	FREE	NKDA
patient 159	9	40	M	N/A		99	75	125	78	17	100		YES		YES		YES											YES		SORE THROAT	HTN , DYSLIPIDEMIA	FREE	NKDA	YES
patient 160	15	45	M	N/A		99	84	130	84	17	85	YES					YES		YES												FREE	FREE	NKDA	NO
patient 161	15	49	M	N/A		98.8	90	118	87	18	97																			SORE THROAT	FREE	FREE	NKDA	EX-SMOKER
patient 162	16	39	M	N/A		97.2	80	132	86	18	97	YES	YES				YES		YES										YES		FREE	FREE	NKDA	YES
patient 163	11	12	M	N/A		99	85	128	87	18	97																		YES		FREE	FREE	NKDA
patient 164	14	41	M	N/A		98.8	89	119	87	17	95																				FREE	PERIANAL FISTULA REPAIR	NKDA	YES
patient 165	14	28	M	N/A		98.8	88	100	70	17	92						YES											YES
patient 166	12	26	M	N/A		98.4	80	97	64	99	96			YES			YES														FREE	FREE	NSAID'S ALLERGY
patient 167	16	43	M	N/A		97.5	89	129	87	18	98																				FREE	FREE	NKDA
patient 168	15	29	M	N/A		98.6	78	120	74	70	93																				FREE	FREE	NKDA	YES(SHISHA)
patient 169	14	33	M	N/A		98.6	89	117	90	17	97																				FREE	FREE	NKDA	YES
patient 170	13	66	M	N/A		99	77	117	87	18	99	YES	YES				YES											YES			HTN,DM	FREE	NKDA
patient 171	18	24	M	N/A		97	90	123	71	20	95		YES				YES												YES		FREE	FREE	NKDA	YES (E-Cig)
patient 172	16	60	M	N/A		97.7	87	124	78	19	96	YES			YES		YES													SORE THROAT	HTN , DM	FREE	NKDA	NO
patient 173	16	45	M	N/A		97.9	85	102	56	18	97																				HTN , DM , IHD	FREE	NKDA	YES
patient 174	14	62	M	N/A		98.6	102	145	99	18	95	YES	YES				YES							YES							HTN	FREE	NKDA	NO
patient 175	12	43	M	N/A		98.6	88	115	70	18	97		YES				YES	YES											YES		FREE	FREE	NKDA
patient 176	14	64	M	N/A		98.4	89	135	70	19	98	YES	YES				YES														HTN , DM,DYSLIPIDEMIA	C-SECTION	NKDA	NO
patient 177	10	33	M	N/A		97.7	74	110	67	17	97																				FREE	FREE	NKDA
patient 178	12	30	M	N/A		97.9	78	115	80	19	96		YES				YES												YES		FREE	FREE	NKDA	NO
patient 179	18	58	M	N/A		97.7	88	145	82	18	91	YES	YES				YES														HTN,DYSLIPIDEMIA	FREE	NKDA	YES
patient 180	15	42	M	N/A		97.7	89	112	85	19	97	YES	YES																		FREE	FREE	NKDA	NO
patient 181	17	48	M	N/A		98.4	85	124	87	17	98				YES																HTN	FREE	NKDA
patient 182	12	18	M	N/A		99.1	88	112	70	19	96	YES	YES				YES		YES												FREE	FREE	NKDA
patient 183	12	19	M	N/A		97.9	81	112	90	18	98																				DM	FREE	NKDA	NO
patient 184	12	22	M	N/A		98.2	75	114	70	17	95																				FREE	FREE	NKDA	YES
patient 185	19	30	M	N/A		98.6	88	118	87	17	95																				FREE	FREE	NKDA
patient 186	13	87	M	N/A		98.1	70	139	66	19	88	YES			YES													YES			DM	FREE	NKDA
patient 187	14	22	M	N/A		97.1	85	105	55	18	97	YES	YES		YES		YES				YES										FREE	FREE	NKDA
patient 188	15	30	M	N/A		98.1	74	140	80	19	98	YES	YES				YES													SORE THROAT	FREE	FREE	NKDA	YES
patient 189	14	30	M	N/A		98.1	76	110	66	19	97													YES						VOMITTING	FREE	GASTRIC BAND	NKDA	YES
patient 190	70	41	M	N/A		97.7	89	123	66	18	97	YES	YES				YES	YES										YES		VOMITTING, SORE THROAT	FREE	FREE	NKDA	NO
patient 191	15	58	M	N/A		98.1	92	132	86	20	95	YES	YES		YES																DM	FREE	NKDA	NO
patient 192	12	32	M	N/A		97.7	102	128	77	18	97																				FREE	FREE	NKDA	YES
patient 193	15	19	M	N/A		97.7	96	110	70	20	95	YES	YES		YES		YES														FREE	FREE	NKDA	NO
patient 194	14	43	M	N/A		98.6	88	109	67	20	97		YES	YES																	FREE	FREE	NKDA
patient 195	8	4	M	N/A		98.4	90	not found	not found	19	98																				FREE	FREE	NKDA
patient 196	10	58	M	N/A		98.8	112	116	85	not found	94		YES				YES												YES		DM,HTN,CELIAC	FREE	NKDA	YES
patient 197	14	19	M	N/A		97.7	107	128	77	18	96																				FREE	FREE	NKDA	NO
patient 198	20	35	M	N/A		97.7	80	117	87	18	90		YES						YES				YES							SORE THROAT	FREE	FREE	NKDA	NO
patient 199	20	0.5	M	N/A		99.1	86	124	77	17	94																				FREE	FREE	NKDA
patient 200	20	35	M	N/A		98.8	74	127	87	17	96	YES	YES		YES		YES		YES				YES								FREE	FREE	NKDA	NO
patient 201	17	30	M	N/A		97.5	80	114	87	18	93	YES	YES						YES										YES		FREE	FREE	NKDA
patient 202	58	52	M	N/A		98.6	86	138	72	90	96	YES	YES		YES		YES														FREE	FREE	NKDA
patient 203	20	20	M	N/A		98.8	84	118	87	17	96																			SORE THROAT	FREE	FREE	NKDA
patient 204	17	60	M	N/A		99.3	81	134	87	17	99		YES	YES			YES	YES													HTN	FREE	NKDA	NO
patient 205	12	48	M	N/A		98.6	80	125	80	22	98																				HTN,DM,RENAL INFARCTION	FREE	NKDA
patient 206	16	11	M	N/A		98.1	100	90	50	not found	96																				FREE	FREE	NKDA	NO
patient 207	16	7	M	N/A		98.1	99	not found	not found	not found	97																				FREE	FREE	NKDA	NO
patient 208	11	19	M	N/A		98.8	93	not found	not found	not found	98		YES		YES																MIGRANE	FREE	NKDA	NO
patient 209	13	33	M	N/A		98.6	73	125	75	20	98				YES		YES											YES			FREE	FREE	NKDA	NO
patient 210	12	70	M	N/A		98.1	80	116	85	not found	96																				DM,IHD,HYPOTHYROIDESM	TOTAL THYROIDECTOMY,CABG,APPENDECTOMY	NKDA
patient 211	11	73	M	N/A		98.2	70	110	80	20	96													YES						NAUSEA	HTN,IHD	CABG	NKDA	EX SMOKER
patient 212	11	20	M	N/A		97.7	81	109	74	20	96	YES					YES			YES			YES								FREE	FREE	NKDA	NO
patient 213	11	70	M	N/A		89.1	65	125	80	20	97													YES						VOMITTING	FREE	CHOLECYSTECTOMY	NKDA	NO
patient 214	16	53	M	N/A		98.6	80	123	84	22	95	YES			YES		YES	YES													DM	FREE	NKDA	NO
patient 215	11	12	M	N/A		98.2	88	115	76	18	98																				FREE	FREE	NKDA	NO
patient 216	12	56	M	N/A		98.2	82	135	86	22	96																				HTN ,DM
patient 217	14	13	M	N/A		98.6	84	100	78	24	96
patient 218	13	67	M	N/A		99	90	112	85	not found	95		YES				YES	YES													FREE	FREE	NKDA
patient 219	18	39	M	N/A		98.4	78	121	70	19	97
patient 220	11	50	M	N/A		98.8	not found	not found	not found	not found	not found																				FREE	FREE
patient 221	17	19	M	N/A		98.1	80	118	78	20	98		YES																		FREE	FREE	NKDA
patient 222	9	23	M	N/A		99	82	not found	not found	18	49
patient 223	9	20	M	N/A		98.8	82	not found	not found	17	96				YES		YES											YES			FREE	FREE	NKDA	NO
patient 224	19	51	M	N/A		98.8	79	119	87	18	96
patient 225	17	23	M	N/A		98.4	80	131	76	18	96																				FREE	FREE	NKDA	YES
patient 226	16	18	M	N/A		99.3	87	115	83	20	99	YES	YES		YES		YES														FREE	FREE	NKDA	NO
patient 227	17	57	M	N/A		98.8	90	116	60	not founds	98		YES				YES		YES												FREE	FREE	NKDA
patient 228	13	1	M	N/A		98.1	110	98	53	18	97																				FREE	FREE	NKDA	NO
patient 229	19	33	M	N/A		98.6	not founds	120	74	not founds	98		YES				YES												YES		FREE	FREE	NKDA	NO
patient 230	14	53	M	N/A		98.6	78	110	60	18	96	YES	YES																		FREE	FREE	NKDA
patient 231	13	22	M	N/A		97.5	72	115	58	19	98	YES	YES										YES								FREE	FREE	NKDA	NO
patient 232	19	21	M	N/A		97.5	87	132	88	20	99		YES	YES	YES		YES											YES			FREE	FREE	NKDA	YES
patient 233	18	19	M	N/A		N/As	not founds	not founds	not founds	not founds	not founds														YES						FREE	FREE	NKDA	NO
patient 234	17	40	M	N/A		97.7	94	112	67	18	92						YES		YES
patient 235	8	19	M	N/A		98.6	85	110	70	20	92																				FREE	FREE	NKDA	YES
patient 236	18	28	M	N/A		98.6	96	110	74	20	97				YES		YES	YES													FREE	FREE	NKDA	NO
patient 237	17	14	M	N/A		99.3	78	118	74	21	96				YES														YES		FREE	FREE	NKDA	NO
patient 238	25	52	M	N/A		98.6	79	127	82	18	97	YES	YES		YES	YES				YES		YES		YES						SORE THROAT	DM	FREE	NKDA	NO
patient 239	13	55	M	N/A		98.4	88	not founds	not founds	not founds	96																				FREE	FREE	NKDA
patient 240	11	65	M	N/A		98.2	80	112	76	18	97																				DM	FREE	NKDA	NO
patient 241	26	28	M	N/A		98.2	88	110	67	19	97	YES			YES															NAUSEA	FREE	FREE	NKDA	YES
patient 242	29	59	M	N/A		97.7	80	116	77	20	95						YES			YES											HTN,DM	FREE	NKDA	NO
patient 243	19	23	M	N/A		98.1	89	121	78	18	97											YES		YES							RHEUMATOID ARTHRITIS
patient 244	21	45	M	N/A		98.2	80	120	77	18	88
patient 245	22	47	M	N/A		98.2	84	120	78	18	92																				free	free	no
patient 246	21	40	M	N/A		98.4	75	127	68	20	99																						no
patient 247	25	22	M	N/A		97.7	86	124	78	20	96																				free	free	no
patient 248	32	49	M	N/A		N/A	not founds	not founds	not founds	not founds	not founds																				free	free	no
patient 249	14	34	M	N/A		98.4	86	134	74	20	96
patient 250	31	30	M	N/A		98.4	86	125	74	20	96	yes							yes				yes								free	free	no
patient 251	18	19	M	N/A		98.1	76	120	66	20	95	yes								yes							yes	yes	yes		free	free	no
patient 252	14	52	M	N/A		97.7	76	154	87	20	95																				free	lt. nephrectomy 2015	no	ex-smoker
patient 253	20	48	M	N/A		97.7	74	130	70	20	96																				DM	free	no
patient 254	23	29	M	N/A		97.7	75	115	80	20	94
patient 255	25	22	M	N/A		97.9	86	124	78	20	96
patient 256	21	40	M	N/A		98.4	75	127	68	20	99
patient 257	22	47	M	N/A		98.2	84	120	78	18	98	yes																			free
patient 258	21	45	M	N/A		98.2	80	120	77	18	88
patient 259	41	20	M	N/A		98.4	80	120	75	20	96																			sore throat	free, pregnant	free	no	no
patient 260	29	18	M	N/A		98.4	100	101	60	20	97																				free
patient 261	15	27	M	N/A		98.6	78	123	77	18	98
patient 262	14	40	M	N/A		98.1	72	126	70	20	98																				free	free	no
patient 263	43	31	M	N/A		98.8	87	124	77	20	96		yes	yes								yes							yes		free	free	no
patient 264	45	13	M	N/A		98.4	71	108	74	18	95																				free	free	no	no
patient 265	6	27	M	N/A		N/A	not founds	not founds	not founds	not founds	not founds																				free	free	no	no
patient 266	28	16	M	N/A		98.2	91	119	81	19	97																						no
patient 267	13	20	M	N/A		98.2	72	121	86	18	96																				free	free
patient 268	39	45	M	N/A		98.6	72	121	65	18	95
patient 269	11	27	M	N/A		98.4	85	124	72	16	96
patient 270	11	27	M	N/A		98.8	80	120	68	16	96
patient 271	39	6	M	N/A		98.1	85	126	71	16	96
patient 272	17	41	M	N/A		98.4	72	125	74	18	97
patient 273	46	70	M	N/A		98.4	69	148	84	16	96	yes							yes												DM,HTN, BPH,IHD
patient 274	21	33	M	N/A		98.2	96	131	78	18	96		yes																		free	free	no	yes
patient 275	48	6	M	N/A		97.7	96	88	52	22	96	yes
patient 276	12	21	M	N/A		98.2	68	128	70	14	96																				free
patient 277	22	56	M	N/A		98.1	70	125	70	16	96	yes					yes											yes	yes		free	free	no	no
patient 278	17	34	M	N/A		98.1	70	120	60	not founds	not founds
patient 279	44	24	M	N/A		98.4	74	120	78	20	97
patient 280	13	43	M	N/A		N/A	not founds	not founds	not founds	not founds	not founds																				free	free	no	no
patient 281	47	29	M	N/A		98.4	70	120	75	20	96																		yes	arthralgia, sore throat	free	appendectomy	penicillin
patient 282	47	20	M	N/A		98.2	80	125	80	20	96		yes						yes											arthralgia	free	free	no	no
patient 283	21	51	M	N/A		98.6	97	122	84	20	98			yes														yes			free	free	no	yes
patient 284	12	27	M	N/A		98.1	71	120	70	20	97																				B.asthma	free	no	yes
patient 285	44	80	M	N/A		98,6	64	147	80	22	96																				HTN,DM,HF.AF	subdural hematoma	no	no
patient 286	14	24	M	N/A		N/A	not founds	not founds	not founds	not founds	not founds																				thalassemia minor, Depression	free	no	no
patient 287	39	54	M	N/A		98.2	76	170	90	20	95																				DM, HTN, BPH	free	no	no
patient 288	15	18	M	N/A		N/A	not founds	not founds	not founds	not founds	not founds																				free	free	no
patient 289	17	60	M	N/A		98.1	85	125	85	20	96																				free	free	no	yes
patient 290	20	40	M	N/A		98.6	93	140	92	20	98
patient 291	12	10	M	N/A		98.2	92	not founds	not founds	not founds	not founds																				free	free	no	no
patient 292	12	56	M	N/A		97.2	80	130	82	20	97																				DM, HTN
patient 293	40	44	M	N/A		98.8	80	114	86	20	97		yes																		free	free	no	no
patient 294	11	50	M	N/A		98.2	85	120	75	20	96																				free	free	no
patient 295	11	35	M	N/A		98.4	97	115	81	20	99																				free	free
patient 296	11	77	M	N/A		98.2	85	120	70	18	96																				DM, HTN, IHD
patient 297	12	69	M	N/A		98.2	80	128	78	20	99	yes							yes				yes								DM, HTN, B.Asthma	free	no	no
patient 298	13	18	M	N/A		98.6	78	118	78	20	99																				free	free
patient 299	12	16	M	N/A		98.6	84	117	66	20	99																				free	free	no	no
patient 300	13	39	M	N/A		98.2	87	118	78	20	99																				free	free	no	no
patient 301	12	16	M	N/A		97.7	75	122	78	20	99																				free	free	no	no
patient 302	12	4	M	N/A		98.6	88	112	71	20	99																				free	free	no	no
patient 303	12	17	M	N/A		98.2	78	120	78	20	99																				free	free	no	no
patient 304	14	56	M	N/A		99.1	69	118	75	20	99																				free	free	seasonal allergy	no
patient 305	14	37	M	N/A		98.6	80	114	72	20	97			yes						yes						yes	yes	yes	yes		free	free	no	yes (10 days)
patient 306	12	40	M	N/A		97.3	82	118	74	20	99																				free	free	no	no
patient 307	12	13	M	N/A		98.6	98	113	71	20	99																				free	free	no	no
patient 308	12	11	M	N/A		98.1	92	113	78	18	99																				free	free	no	no
patient 309	15	49	M	N/A		98.2	77	140	100	20	99																				free	free	no	yes
patient 310	16	48	M	N/A		98.4	80	114	62	21	80
patient 311	20	23	M	N/A		98.2	77	125	70	19	98																				free	free	no
patient 312	10	30	M	N/A		98.8	84	120	80	20	96
patient 313	10	18	M	N/A		98.8	84	not founds	not founds	20	96
patient 314	10	27	M	N/A		98.8	84	120	75	20	94
patient 315	10	39	M	N/A		98.8	84	120	75	20	94
patient 316	11	43	M	N/A		97.9	77	122	60	19	99																				epilepsy
patient 317	24	52	M	N/A		98.2	86	130	88	20	98																				DM
patient 318	21	19	M	N/A		100	80	135	75	19	98									yes							yes				free	free	no
patient 319	12	33	M	N/A		98.4	96	120	71	20	99
patient 320	12	71	M	N/A		98.4	123	180	100	20	99																				BPH
patient 321	11	74	M	N/A		98.6	80	120	74	20	97																				IHD, HTN	free	no
patient 322	12	26	M	N/A		98.2	74	124	80	20	96
patient 323	12	18	M	N/A		98.6	78	120	78	22	97
patient 324	14	31	M	N/A		98.4	88	120	79	20	97																				free	free
patient 325	41	58	M	N/A		98.1	80	125	75	20	96																				DM, HTN
patient 326	26	46	M	N/A		97.7	80	125	70	18	97							yes		yes											hypothyroidism
patient 327	12	76	M	N/A		98.1	82	130	80	17	96																				BPH, HTN, IHD
patient 328	15	39	M	N/A		98.1	74	22	137	78	94
patient 329	12	34		N/A		98.6	76	22	124	68	94												yes							sore throat
patient 330	17	34	M	N/A		97.9	70	19	128	70	94
patient 331	32	50	M	N/A		102.2	64	18	145	91	93	yes	yes	yes																	HTN, COPD
patient 332	15	25	M	N/A		98.6	78	20	119	77	97																		yes		thalassemia minor	free	no
patient 333	25	19	F	N/A		98.4	89	20	119	72	99																				free
patient 334	18	41	M	N/A		98.2	69	18	136	84	97																				DM, HTN
patient 335	18	63	F	N/A		98.4	75	18	129	83	94																				HTN	c-section	seasonal allergy	no
patient 336	16	6	M	N/A		N/A	not founds	not founds	not founds	not founds	not founds
patient 337	16	14	F	N/A		N/A	not founds	not founds	not founds	not founds	not founds																				free	free	no	no
patient 338	17	72	F	N/A		97.5	70	18	114	88	99																				HTN, Hypothyroidism, DM	free	no	no
patient 339	17	49	F	N/A		97.3	86	19	112	60	97																				free	free	no	no
patient 340	14	77	M	N/A		98.1	92	22	120	74	91																			dry mouth, anorexia	DM, HTN, IHD
patient 341	20	43	M	N/A		97.5	not founds	not founds	not founds	not founds	not founds	yes	yes						yes												free	free	no	no
patient 342	14	73	F	N/A		98.2	94	19	115	87	92		yes																		DM, HTN	free	no	no
patient 343	18	42	M	N/A		97	75	16	117	88	99																				free	appendectomy	no	yes (10 days)
patient 344	26	48	M	N/A		98.1	78	20	110	70	98																				free	free	no	yes (10 days)
patient 345	12	58	M	N/A		97.3	78	20	118	76	97	yes																			IHD	free	unknown drug allergy
patient 346	12	25	M	N/A		97.9	81	21	123	76	98	yes					yes													eye redness, sore throat	free	free	no	yes
patient 347	15	25	F	N/A		98.4	107	20	111	86	97
patient 348	19	30	M	N/A		96.8	80	19	112	65	97
patient 349	19	51	M	N/A		98.6	89	18	122	76	96	yes	yes		yes				yes											hemoptysis	DM, HTN	free	no
patient 350	17	51	M	N/A		98.8	78	18	112	62	99																				DM	free	no	yes
patient 351	17	47	F	N/A		97	80	18	110	68	97																				DM, HTN
patient 352	12	40	M	N/A		99.9	84	16	120	74	95																				free	free	no	yes
patient 353	24	56	M	N/A		98.2	85	19	120	70	99	yes					yes											yes	yes		HTN	free	no	no
patient 354	23	54	M	N/A		98.6	77	22	118	78	97			yes			yes
patient 355	21	47	M	N/A		98.2	64	19	120	73	98	yes	yes									yes									free	free
patient 356	21	28	M	N/A		97.5	70	20	110	78	98	yes	yes															yes	yes		free	anal fissure	no	yes
patient 357	21	76	M	N/A		98.1	82	20	110	75	97																				HTN	free	no	no
patient 358	20	52	F	N/A		71.6	80	22	130	90	not founds	yes							yes												HTN	free	no	no
patient 359	19	2	F	N/A		98.6	76	22	118	77	98																				free	free	no	no
patient 360	19	33	F	N/A		98.6	77	22	130	80	97																				free	free	no	no
patient 361	19	77	M	N/A		98.4	80	21	130	90	99																				DM, HTN	free	no	no
patient 362	19	26	M	N/A		98.6	72	20	125	70	98																				free	free	no	yes
patient 363	13	7	M	N/A		97.7	128	26	110	70	98																				free	free	no	no
patient 364	12	2	F	N/A		N/A	not founds	not founds	not founds	not founds	not founds		yes																		free	free	no	no
patient 365	11	68	F	N/A		98.6	72	19	120	72	99																				HTN	free
patient 366	11	23	F	N/A		98.6	98	not founds	121	78	96																				hypothyroidism	free	no	yes
patient 367	7	26	F	N/A		98.6	90	20	119	79	97																				free	free	no	no
patient 368	19	54	M	N/A		98.2	78	19	125	68	98																				DM, HTN	free	no	yes
patient 369	13	62	M	N/A		97.5	77	20	128	74	98	yes										yes									free	free	no	no
patient 370	13	62	M	N/A		97.7	88	20	115	70	98																				free	free	no	no
patient 371	13	35	F	N/A		98.6	85	20	110	60	99																				free	free	no	no
patient 372	17	24	M	N/A		N/A	not founds	not founds	not founds	not founds	not founds
patient 373	16	42	M	N/A		98.1	78	19	130	68	97		yes																		free	free	no	yes
patient 374	17	47	F	N/A		97.7	68	18	147	94	97																	yes	yes	sore throat	HTN	free	no	no
patient 375	29	55	M	N/A		98.1	77	22	119	78	97																				free	free	no	yes
patient 376	25	63	M	N/A		98.2	80	22	118	75	not founds																				HTN, DM	free	no
patient 377	23	22	M	N/A		97.9	77	20	120	75	99
patient 378	19	32	M	N/A		98.8	78	20	125	67	98	yes					yes									yes	yes				free	septoplasty	no
patient 379	16	47	M	N/A		99	77	18	120	76	96						yes														HTN	free	no	no
patient 380	15	36	M	N/A		99	74	20	125	75	96
patient 381	15	53	M	N/A		98.4	74	19	122	67	97	yes	yes			yes	yes		yes				yes								free	free	no	no
patient 382	13	52	M	N/A		97.7	88	18	160	90	96	yes																			HTN, COPD	free	no	yes
patient 383	11	20	F	N/A		98.4	74	19	125	72	98
patient 384	15	42	M	N/A		97.9	80	22	118	77	98
patient 385	11	32	M	N/A		97.7	80	22	122	70	99																				free	free
patient 386	11	55	M	N/A		97.9	75	23	124	68	96																						no
patient 387	10	19	M	N/A		98.6	114	18	137	86	99																				free	free	no	no
patient 388	10	21	M	N/A		98.6	88	18	120	70	99																				free	free	no	yes
patient 389	10	33	M	N/A		98.6	80	18	120	70	99	yes					yes			yes										sore throat	free	free	no	yes
patient 390	8	18	M	N/A		97.7	97	18	119	80	90																				free	free	no	no
patient 391	12	35	M	N/A		98.4	89	18	124	90	96	yes			yes															sore throat	free	free	no	yes
patient 392	11	60	F	N/A		97.7	86	18	120	75	97																				DM, HTN	free	no	no
patient 393	9	30	F	N/A		98.6	85	22	120	68	96																				free	free	no	no
patient 394	11	58	M	N/A		97.7	80	22	120	70	98						yes	yes													DM, HTN	free	no	no
patient 395	20	60	M	N/A		98.4	74	23	115	74	90									yes
patient 396	11	57	F	N/A		97.2	79	18	123	78	90																				DM, HTN
patient 397	9	2	F	N/A		98.8	96	not founds	not founds	not founds	96		yes																	rash	free	free	no	no
patient 398	9	4	M	N/A		97.7	70	not founds	121	77	98		yes																	rash	Rickets	free	no	no
patient 399	9	5	F	N/A		98.2	not founds	not founds	not founds	not founds	97		yes																		free	free	no	no
patient 400	10	54	M	N/A		98.2	68	16	126	74	96																				free	cardiac valve replacement	no
patient 401	11	46	M	N/A		98.6	78	20	118	66	96
patient 402	11	37	M	N/A		98.8	78	20	120	80	96
patient 403	10	37	M	N/A		98.8	83	20	118	64	95
patient 404	10	50	M	N/A		98.6	68	16	135	74	94
patient 405	10	40	M	N/A		99	86	20	118	68	98
patient 406	10	26	M	N/A		98.2	78	20	119	75	96
patient 407	10	27	M	N/A		98.2	72	18	121	67	90																			sore throat
patient 408	10	41	M	N/A		98.6	86	18	116	66	97
patient 409	10	49	M	N/A		98.6	74	20	133	82	97																				DM, HTN
patient 410	10	51	M	N/A		98.2	75	20	116	75	98
patient 411	33	61	M	N/A		100.6	88	not found	122	70	97			yes					yes												htn, DM, Gout	free	no	no
patient 412	40	63	M	N/A		N/A	not found	not found	not found	not found	not found																				DM, HTN, IHD	CABG
patient 413	30	57	M	N/A		98.2	86	19	136	80	95	yes							yes												hypothyroidism
patient 414	12	61	M	N/A		98.6	80	18	135	88	97
patient 415	17	46	M	N/A		96.8	95	19	126	71	93	yes																			HTN
patient 416	14	60	M	N/A		98.4	85	17	135	78	97		yes																		HTN, BPH
patient 417	28	68	M	N/A		97.7	93	21	136	95	100	yes							yes												HTN, DM		no
patient 418	11	43	M	N/A		98.2	80	16	125	71	97																				free	free	no	yes
patient 419	12	33	M	N/A		97.7	80	19	110	78	97	yes					yes										yes	yes	yes		free	free	no	yes
patient 420	11	41	M	N/A		97.5	74	22	124	68	97	yes	yes
patient 421	16	83	M	N/A		98.6	80	22	110	78	97																				CHF, DM, Renal failure
patient 422	10	2	F	N/A		99.1	80	18	119	71	97																				free	free	no	no
patient 423	11	38	F	N/A		98.2	80	20	124	77	95	yes	yes						yes												free	free	no	no
patient 424	11	39	M	N/A		98.4	71	18	123	68	97																				free	free	no	yes
patient 425	11	62	M	N/A		97.9	68	16	138	82	98												yes								HTN, IHD	CABG	no	no
patient 426	11	60	F	N/A		98.2	88	16	130	78	96																				free	free	no	no
patient 427	11	38	M	N/A		97.7	78	20	124	74	98																yes				hypothyroidism	free	no	no
patient 428	11	32	F	N/A		99	78	20	124	78	96															yes	yes				free	free	no	no
patient 429	13	68	M	N/A		98.1	80	16	120	80	97																				hypothyroidism	total thyroidectomy	no	no
patient 430	11	47	M	N/A		98.2	80	18	110	78	97
patient 431	11	26	F	N/A		99	80	18	110	78	97
patient 432	10	3	M	N/A		98.4	80	19	123	87	98
patient 433	10	2	M	N/A		98.6	80	18	118	81	97
patient 434	11	34	M	N/A		98.1	80	18	110	70	98																				free	free	no	no
patient 435	11	43	M	N/A		98.2	95	17	125	80	96
patient 436	12	44	M	N/A		98.4	80	22	130	78	98																				free	free	no	no
patient 437	11	38	F	N/A		98.1	68	17	122	70	96																	yes
patient 438	11	46	F	N/A		97.7	76	17	122	72	96
patient 439	12	34	M	N/A		98.2	90	18	110	70	97
patient 440	11	49	F	N/A		98.1	75	22	120	74	96	yes																			free	free
patient 441	12	40	M	N/A		99	92	18	125	69	68
patient 442	12	20	M	N/A		98.8	81	18	116	71	98																				free	free		yes
patient 443	12	44	M	N/A		98.8	95	18	131	76	97
patient 444	12	51	M	N/A		98.1	62	22	120	77	98																				free	free	no	no
patient 445	11	31	M	N/A		97.3	66	18	119	74	94																				free	free		no
patient 446	12	53	M	N/A		98.2	80	16	110	70	97			yes																	DM
patient 447	10	11	F	N/A		97.5	74	22	110	68	93
patient 448	10	8	M	N/A		97.7	78	22	108	64	96
patient 449	10	9	M	N/A		97.7	78	23	120	74	96	yes
patient 450	10	17	F	N/A		97.9	74	22	120	74	96	yes
patient 451	10	14	M	N/A		98.1	82	20	120	74	98																				free	free	no	no
patient 452	10	12	M	N/A		97.5	85	22	110	68	not found
patient 453	11	50	M	N/A		98.1	81	18	123	66	97																				DM, HTN, Prostate Ca	free	no	no
patient 454	11	46	F	N/A		98.2	80	18	110	70	98	yes																			free	free	no	no
patient 455	11	24	F	N/A		N/A	not found	not found	not found	not found	not found																				free	free	no	no
patient 456	11	43	F	N/A		97.7	80	16	116	70	97																				free	free
patient 457	11	29	M	N/A		97.9	90	16	120	80	97	yes																			HTN, IHD, Obesity		no	yes
patient 458	11	44	M	N/A		97.9	85	16	110	75	97																				HF, HTN, IHD	free
patient 459	11	32	F	N/A		98.6	80	18	110	70	99
patient 460	11	18	M	N/A		97.7	80	18	115	63	97	yes																			free	free
patient 461	11	30	F	N/A		98.1	100	20	113	85	not found																				free (pregnancy)	free	no	no
patient 462	11	10	F	N/A		98.1	95	18	not found	not found	97																						no
patient 463	11	38	F	N/A		97.5	72	18	110	70	97	yes															yes	yes	yes		free
patient 464	11	28	F	N/A		98.6	80	22	110	78	97								yes	yes		yes									PCOS	C.S.	penicillin
patient 465	17	51	M	N/A		N/A	not found	not found	not found	not found	not found																				free	free	no	yes
patient 466	11	19	M	N/A		99	90	18	120	75	98	yes
patient 467	11	0.42	M	N/A		98.2	90	24	not found	not found	94																	yes
patient 468	11	25	M	N/A		97.7	82	18	120	80	98
patient 469	11	23	M	N/A		98.2	82	20	126	84	98															yes	yes				free	free
patient 470	11	62	M	N/A		98.2	92	17	122	78	98	yes								yes											DM, IHD
patient 471	11	14	M	N/A		98.2	78	17	135	82	98	yes																			free	free	no	no
patient 472	11	38	M	N/A		98.4	80	17	145	89	98
patient 473	13	34	M	N/A		97.9	78	22	110	78	97
patient 474	13	33	F	N/A		97.7	78	22	120	70	98																				free	free
patient 475	13	15	M	N/A		97.7	90	22	110	78	98																				free	free
patient 476	13	16	M	N/A		98.1	91	21	110	78	98
patient 477	13	18	F	N/A		97.9	81	22	110	78	98
patient 478	13	74	M	N/A		97.5	78	22	125	81	98																				free	free	no	no
patient 479	13	16	F	N/A		98.1	72	20	122	68	98																				free	free
patient 480	13	70	F	N/A		97.5	75	22	110	78	98																				free	free
patient 481	13	17	F	N/A		97.7	78	22	110	74	98																				free	free
patient 482	13	38	M	N/A		97.7	82	22	110	78	98																				free	free
patient 483	13	19	M	N/A		97.7	81	22	110	78	98																				free	free
patient 484	13	45	M	N/A		98.1	83	22	110	78	98																				HTN	free
patient 485	13	36	F	N/A		97.5	80	22	110	78	98																				free	free
patient 486	13	37	M	N/A		97.3	81	22	110	78	98																				free	free
patient 487	10	7	M	N/A		98.6	80	22	110	78	97
patient 488	9	34	F	N/A		98.2	83	18	130	86	93																				pregnant
patient 489	9	10	F	N/A		98.2	90	18	not found	not found	99
patient 490	9	11	F	N/A		97.5	89	18	not found	not found	93
patient 491	9	4	M	N/A		98.2	86	18	not found	not found	93
patient 492	11	31	M	N/A		98.6	83	19	133	95	99		yes													yes	yes
patient 493	11	33	F	N/A		98.4	96	22	135	92	98
patient 494	10	11	F	N/A		98.8	77	19	102	69	94
patient 495	11	22	F	N/A		98.6	85	19	110	73	99																				pregnant	free	no
patient 496	11	47	M	N/A		98.6	96	19	117	85	99
patient 497	11	38	F	N/A		97.7	85	19	118	86	98																				free	free
patient 498	9	40	M	N/A		N/A	not found	not found	not found	not found	not found																				DM, HTN	free
patient 499	12	53	F	N/A		97.9	82	18	110	78	95																				free	free		no
patient 500	11	67	F	N/A		98.6	80	20	150	76	95																				DM, HTN, NAFLD, esophageal varices	para-umbilical hernia repair	no	no
patient 501	11	63	M	N/A		98.6	80	20	145	71	98		yes																		DM
patient 502	13	20	M	N/A		97.9	75	22	110	78	98																						no
patient 503	10	3	M	N/A		97.9	82	20	not found	not found	98																			irritability			no
patient 504	11	38	M	N/A		98.1	77	19	126	70	96																				free	free	no	yes
patient 505	11	31	M	N/A		98.6	79	16	120	70	98																				free	free
patient 506	10	25	M	N/A		96.8	80	18	118	62	95
patient 507	11	37	M	N/A		98.2	83	19	130	72	100																				hemorroids	pelvic # surgery	no	yes
patient 508	10	24	F	N/A		98.2	80	22	121	71	98																				pregnant	free	no	no
patient 509	10	27	M	N/A		98.6	80	18	122	82	99																				free	free
patient 510	10	12	M	N/A		98.6	80	22	110	78	97
patient 511	12	36	M	N/A		98.1	92	22	110	78	98																				free	free	no	yes
patient 512	12	19	M	N/A		97.7	82	22	120	78	97																				free	free	no	yes
patient 513	14	18	M	N/A		96.8	63	not found	104	64	95																				free	free	no	yes
patient 514	10	53	M	N/A		98.6	80	22	121	72	95		yes																		free	free
patient 515	10	10	F	N/A		98.2	88	17	130	87	98																				free	free	no	no
patient 516	12	46	M	N/A		98.1	83	22	110	78	98																				free	free	no	yes
patient 517	12	39	M	N/A		97.7	82	22	110	70	98																				free	free	no	yes
patient 518	12	24	F	N/A		97.7	78	22	110	78	98
patient 519	12	41	M	N/A		98.4	82	17	125	78	98	yes	yes									yes									DM	free
patient 520	10	3	F	N/A		97.7	80	22	not found	not found	98
patient 521	10	12	M	N/A		97.5	78	22	110	78	98
patient 522	10	6	M	N/A		97.7	78	22	110	78	97
patient 523	10	3	M	N/A		98.1	86	22	110	78	98
patient 524	11	49	F	N/A		98.1	69	not found	144	69	99																				free	free
patient 525	10	28	M	N/A		97.9	70	18	127	87	95		yes							yes											free	free	no	yes
patient 526	10	23	M	N/A		98.6	80	20	110	71	92																				free	free	no	no
patient 527	11	16	F	N/A		98.6	78	20	110	70	97
patient 528	10	9	F	N/A		98.6	80	22	120	80	95
patient 529	16	65	M	N/A		99	87	20	106	55	80																				DM, HTN, CVA
patient 530	10	9	M	N/A		98.2	79	not found	136	81	98
patient 531	11	31	F	N/A		98.2	80	22	110	78	99																				free	free
patient 532	21	44	M	N/A		98.2	90	20	100	78	100	yes	yes		yes				yes												HTN, DM	free	no	no
patient 533	11	16	F	N/A		98.6	80	22	110	78	98																				free	free	no	no
patient 534	11	42	F	N/A		98.2	80	16	110	70	95																				free	free	no	no
patient 535	11	19	F	N/A		98.6	80	18	115	70	99																				free	free	no	no
patient 536	10	11	F	N/A		97.7	78	16	110	70	95																						no
patient 537	11	46	M	N/A		98.6	82	20	118	74	95																				free	free	unknown medication allergy	yes
patient 538	11	28	M	N/A		98.2	74	20	112	74	96	yes					yes									yes	yes			arthralgia	free	free	no	no
patient 539	10	12	M	N/A		98.6	100	22	110	78	100
patient 540	11	36	F	N/A		98.6	80	18	110	78	95																				free	free	no	no
patient 541	11	0.42	M	N/A		98.2	80	22	110	70	95																				free	free	no	no
patient 542	11	43	M	N/A		98.6	76	20	132	70	92																				free	free	no	no
patient 543	12	51	M	N/A		98.6	80	22	115	74	97																				DM
patient 544	12	19	M	N/A		97.9	80	18	125	75	93											yes				yes	yes		yes		free	free	no	no
patient 545	15	51	M	N/A		97.2	88	16	123	76	97																				arthritis	free	no	no
patient 546	12	52	M	N/A		98.2	87	16	110	70	95																				free	free	no	yes
patient 547	11	54	M	N/A		97.7	80	20	122	66	95																				HTN	free	no	no
patient 548	12	37	F	N/A		97.9	69	16	114	65	99																				free	free	no	no
patient 549	11	16	F	N/A		97.7	75	18	119	69	100																				B.Asthma, Allergic Rhinitis	free	no	no
patient 550	11	28	M	N/A		97.7	84	18	130	80	95
patient 551	9	2	M	N/A		97.7	92	not found	not found	not found	98																				free	free	no	no
patient 552	11	44	M	N/A		N/A	not found	not found	not found	not found	not found																				free	free	no	no
patient 553	12	55	M	N/A		97.7	91	19	132	72	98																				free	free
patient 554	12	43	M	N/A		98.6	78	22	120	74	97																				DM, HTN, B.asthma
patient 555	11	63	F	N/A		98.6	80	22	120	71	97																				B.Asthma	free
patient 556	11	57	F	N/A		98.6	80	20	120	74	97																				IHD	cath with stents	no	no
patient 557	11	34	M	N/A		98.6	80	22	110	78	97						yes			yes							yes	yes

## Sheet: Laboratory data
CODE	Hb	Htc	WBC	Neutrophils %	Lymphocytes %	Basophils %	Monocytes %	Eosiniphils	Platelets	C-Reactive Protein	ESR	Urea	Creatinine	Sodium	Potassium	LDH	Bilirubin (total)	Bilirubin (Direct)	AST	ALT	ALP	PT	INR	CPK	D-dimer	ferritin	Date of first PCR (Result)	Date of Second PCR (Result)	Date of Third PCR (Result)	Date of Fourth PCR (Result)	Date of Fifth PCR (Result)
Patient 1	12.7	38	3.9	56.8	33.9	0.8	8	0.5	94	9.4	12	3.5	55	140	4.9	160	N/A	N/A	N/A	N/A	N/A	13.5	1.03	N/A	N/A	N/A	24/3/2020 negative	28/3/2020 negative	31/3/2020 positive
Patient 2	15.5	42.6	5.2	45.2	40.4	0.4	8.6	5.4	192	0.6	N/A	4.91	56	140	4	N/A	12.7	1.2	23	17.1	82	13.5	1.03	N/A	N/A	N/A	24/3/2020 negative	28/3/2020 positive	2020-04-04
Patient 3	14.1	39.8	6.2	50.1	39.8	1.3	8.6	0.2	305	0.3	N/A	3.6	65.6	140	3.6	N/A	N/A	N/A	20	18	N/A	13.5	1.03	N/A	N/A	N/A	21/3/2020 negative	23/3/2020 positive	2/4/2020 negative
Patient 4	14.7	43.5	4.4	44.3	39.3	0.2	16	0.2	128	2.2	N/A	5.8	83.6	139	4	N/A	N/A	N/A	36	32	N/A	13.3	1.01	N/A	N/A	N/A	23/3/2020 negative	26/3/2020 positive	2020-02-04
Patient 5	14.3	43.3	6.5	46.6	39.8	0.5	12.8	0.3	185	1.6	N/A	8	90.1	140	3.7	N/A	8.1	3.9	17	9	58	14.3	1.09	N/A	N/A	N/A	23/3/2020 positive	2020-03-04
Patient 6	12.7	34.7	4	67.1	19.2	0.4	13.3	0	116	3.4	N/A	4.5	53.7	138	3.4	N/A	N/A	N/A	22	22	N/A	N/A	N/A	N/A	N/A	N/A	23/3/2020 negative	26/3/2020 positive	31/3/2020 positive	2020-03-04
Patient 7	14.1	41.7	4.8	20.7	68.1	0.4	9.6	1.2	161	0.8	N/A	3.1	61.3	140	4	N/A	4.8	1.8	24	9	154	16.7	1.28	N/A	N/A	N/A	23/3/2020 positive	1/4/2020 positive	2020-03-04
Patient 8	13.4	40.2	6.2	59.8	22.5	0.4	16.9	0.4	217	41.1	100	5.5	94.2	139	3.8	751	4.4	2	22	14	59	13	0.99	95.9	12.83	471.61	23/3/2020 positive	2020-02-04
Patient 9	12.5	36.9	4.3	59.6	21.3	0.2	18.8	0.1	144	37.4	N/A	4	56	142	3.9	N/A	N/A	N/A	25	23	N/A	13.1	1	N/A	N/A	N/A	24/3/2020 positive	31/3/2020
Patient 10	13.7	40.8	4	44.2	43.4	0.3	11.6	0.3	252	28.3	70	4.18	69.6	136	4	239	N/A	N/A	30.4	20.1	N/A	12.9	0.98	124	0.27	165.28	29/3/2020 positive
Patient 11	14.7	43.9	3.8	28.6	60.7	0.3	10.2	0.2	181	0.2	N/A	5.57	51.3	138	3.9	198	N/A	N/A	20.2	11.2	N/A	14.4	1.1	48	0.27	N/A	29/3/2020 positive
Patient 12	12.6	37.9	4.1	41.5	46.8	0.3	10.6	0.6	254	0.9	10	7.27	62.8	138	4.1	339	7	1.25	15.3	11.9	65	13.8	1.06	80.2	0.27	96.26	28/3/2020 positive
Patient 13	8.7	26.9	7.8	42.4	47.7	0.6	8.7	0.6	333	4.9	90	11.22	117.2	141	5.1	188	9.3	3.9	18.9	7.6	74	14	1.07	64	0.32	35.12	23/3/2020 negative	29/3/2020 positive
Patient 14	13	41.1	8.3	56.1	33.4	0.4	9.5	0.6	362	0.4	10	3.36	67.3	139	4	134	N/A	N/A	18.2	11.6	N/A	13.8	1.06	62	N/A	N/A	28/3/2020 negative
Patient 15	13.9	42	7.4	29.1	57.9	2.8	6.5	3.7	558	0.45	42	4.2	37	135	4.3	368	8.5	2.7	30	14	142	13.4	1.02	58	0.27	17.57	28/3/2020 positive
Patient 16	14	41	3.8	67.9	20.5	0.6	10.8	0.2	228	174.6	20	6	82.4	137	4.6	355	22	7.8	36	18	81	13.2	1.01	105	1.92	147.69	28/3/2020 not known	31/3/2020 positive	22/4/2020 positive	30/4/2020 positive
Patient 17	11.8	35.5	4.3	49.5	39.1	0.2	8.4	2.8	245	N/A	N/A	N/A	39.8	141	3.8	207	N/A	N/A	21.3	11.3	N/A	15.3	1.17	N/A	N/A	10.72	1/4/2020 positive
Patient 18	11.9	33.8	5.9	42.2 12.7	49	0.2	8.1	0.5	268	1.2	5	4.04	45.2	141	4	N/A	N/A	N/A	28.6	10.4	N/A	N/A	N/A	N/A	N/A	N/A	1/4/2020 positive	10/4/2020 negative	13/4/2020 negative
Patient 19	12.7	34.7	8.5	33.9	58.8	0.4	4.5	2.4	404	1.7	5	3.22	31.4	145	4.6	281	N/A	N/A	35.3	17	N/A	14	N/A	96.9	N/A	60.57	1/4/2020 positive	13/4/2020 neg
Patient 20	12.3	36	6.3	44	47.7	0.2	7	1.1	264	2.4	N/A	3.79	52.4	143	4	592	10.6	N/A	25.8	20.1	269	N/A	N/A	44	N/A	44.7	1/4/2020 positive	10/4 negative	13/4 negative
Patient 21	11.9	35.8	6.2	56.5	34.7	0.3	6.6	1.9	274	0.75	10	2.2	41	144	4.2	203	N/A	N/A	23.4	21.5	N/A	14	1.07	113.4	0.27	12.22	3/4/2020 positive
Patient 22	14.8	42	12.9	61.4	31.1	0.4	6.9	0.2	298	2	N/A	4.1	42.8	142	3.9	215	15	2.4	18	13.3	334	15.1	N/A	54	N/A	42.94	3/4/2020 positive
Patient 23	13.2	39	5.4	67.8	24.7	0.4	7	0.1	241	11.7	57	4.6	106.4	140	3.5	159	9.1	4.5	19	17	N/A	N/A	N/A	243	0.37	206.86	30/3/2020 neg	14/4/2020 positive
Patient 24	13.3	38.7	7	50.9	39.7	0.4	8.3	0.7	272	2.8	20	6.43	56.5	136	4.3	222	N/A	N/A	18	17.1	N/A	13.8	N/A	N/A	N/A	22.336	1/4/2020 positive
Patient 25	14	40	6.5	48.9	41.7	0.3	8.6	0.5	285	0.9	12	2.88	53	140	3.6	153	12.2	2.9	16	11.1	28	13.9	1.07	31.2	N/A	34.86	2/4/2020 positive
Patient 26	13.4	38.2	11.7	52.9	41.1	0.6	5.1	0.3	376	N/A	6	4.3	N/A	139	3.9	265	N/A	N/A	23	9	N/A	13.4	N/A	N/A	N/A	N/A	2/4/2020 positive	7/4 negative	12/4 negative
Patient 27	15.4	45.4	5.7	48.2	40.2	0.4	9.4	1.7	292	3.8	7	3.23	78.3	140	4.2	182	7.5	0.9	N/A	32.1	N/A	12.8	0.95	79.8	0.37	128.4	2/4/2020 positive
Patient 28	15.8	46.2	6.1	53.8	37.8	0.1	7.7	0.6	252	3.5	N/A	4.61	74	139	4	N/A	N/A	N/A	N/A	N/A	N/A	N/A	N/A	N/A	0.27	N/A	1/4/2020 positive	11/4 negative	13/4 negative
Patient 29	15	44.3	7.1	51.2	33.1	0.3	14.7	0.7	235	15.7	8	4.1	108.6	137	4.8	N/A	16	1.53	18	12.1	60	N/A	N/A	N/A	N/A	N/A	25/3/2020 positive	2/4 negative	10/4 negative
Patient 30	16.9	47.2	8.7	64.9	25.7	0.1	9.1	0.7	192	4.8	24	3.84	68.7	140	4	195	17.4	2.7	34	34	N/A	16.5	1.27	N/A	0.9	275	26/3/2020 positive	2020-02-04	2020-04-04
Patient 31	14.4	41.4	9.2	53.5	36.8	0.2	8.2	1.3	304	1.3	5.16	6.37	83.6	139	4	178	16	1.9	15.7	10.4	N/A	13.5	1.03	N/A	0.27	365	26/3/2020 positive	2020-02-04	2020-04-04
Patient 32	13.3	38.3	8	60.7	27.7	0.1	11.4	0.1	353	4.9	55	6.3	51.9	141	3.8	224	9.7	1	35.6	21.4	61	12.6	0.96	N/A	0.48	N/A	26/3/2020 positive	2020-02-04	2020-04-04
Patient 33	13.4	38	4.5	53.2	29.2	0.4	16.5	0.7	65	8.1	N/A	4.3	79.4	139	3.6	147	12.8	1	26.7	33.7	70	12.8	0.98	N/A	0.27	N/A	2/4/2020 Positive	7/4 negative	10/4 negative
Patient 34	13	36	7.3	58.1	32.3	0.6	9	0	245	12.6	90	3.1	55.9	140	3.6	292	N/A	N/A	14	23	N/A	13.1	1	811	2.82	89.9	3/4/2020 positive
Patient 35	13.7	39.3	4.9	60.7	24.2	0.6	12.7	1.8	285	13.7	52	4.4	58.3	138	4.3	165	18.8	7.6	27	12	N/A	12.6	0.96	45	0.4	51.29	3/4/2020 positive
Patient 36	13.5	38.6	4.3	34.5	52	0.2	12.8	0.5	267	2.2	N/A	4.5	46.18	139	3.1	184	10.4	1.7	22	15.2	61	12.4	0.95	54	0.27	66.81	3/4/2020 negative	4/4/2020 positive	14/4 negative
Patient 37	13	37.2	10.4	80.5	11.3	0.6	7.1	0.5	288	1.5	50	2.8	53.5	N/A	N/A	199	N/A	N/A	N/A	N/A	N/A	14.6	1.11	N/A	0.27	45.31	3/4/2020 positive
Patient 38	13.2	36.5	6	63.2	18.8	0.5	15.8	1.7	92	N/A	N/A	4.1	71.05	134	5.3	N/A	N/A	N/A	49	28.5	N/A	N/A	N/A	N/A	N/A	N/A	3/4/2020 positive	14/4 negative	16/4 negative
Patient 39	12.6	35.4	9.1	49.3	32.6	0.6	16.4	1.1	394	N/A	N/A	4.9	46.5	138	4.4	N/A	N/A	N/A	43	24	N/A	N/A	N/A	N/A	N/A	N/A	3/4/2020 positive	1/5 positive	5/5 negative	8/5 positive	15/5 negative
Patient 40	13.7	41.6	4.6	58.1	31.7	1.4	8.7	0.1	215	30.2	50	5.1	84.78	137	3.9	289	14	2.4	32	16.3	107	12.2	0.93	N/A	3.45	N/A	23/3/2020 positive	31/3/2020	2020-05-04
Patient 41	16.6	49	4.3	58.7	31.1	0.7	8.2	1.3	168	3.9	N/A	N/A	73.95	138	4	157	N/A	N/A	22	24.3	N/A	14.2	N/A	62.9	0.7	153.3	23/3/2020 negative	25/3/2020 positive	TBD	Tbd
Patient 42	8.6	26.6	5.8	69.2	25	0.2	5.6	0	266	28	115	3.1	66	133	3.6	209	N/A	N/A	26	29	N/A	13.9	1.06	N/A	0.61	N/A	23/3/2020 POSITIVE	31/3/2020 negative	2/4/negative	4/4 NEGATIVE
Patient 43	14.2	43	8.3	52.3	40.8	0.5	6.2	0.2	342	2.4	30	2.8	45.5	137	4.1	209	N/A	N/A	21	13.9	N/A	13.2	1.01	N/A	0.27	N/A	23/3/2020 negative	31/3/2020 positive	TBD	TBD
Patient 44	12.2	35.7	7.4	49.1	40.3	0.4	8.4	1.8	299	0.4	N/A	3.83	65	143	4	215	N/A	N/A	N/A	N/A	N/A	N/A	N/A	N/A	N/A	N/A	1/4/2020 positive	2020-08-04
Patient 45	16.1	46.8	8.7	55.2	34.3	0.6	7.4	2.5	216	3.1	N/A	4.4	80.8	141	4	232	N/A	N/A	N/A	19	N/A	N/A	N/A	N/A	0.27	220.01	27/3/2020 positive	4/4/2020 negative	2020-06-04	2020-07-04
Patient 46	14.8	42.6	5	58.3	29	0.4	12.1	0.2	169	10.1	25	2.99	59.7	140	3.6	192	N/A	N/A	22.2	38.3	N/A	13.4	1.02	141	0.27	126.33	28/3/2020 positive	2020-06-04
Patient 47	13.1	38.8	8.7	39.5	52.3	0.5	5.8	1.9	286	0.54	N/A	4.9	37.85	142	4.5	265	N/A	N/A	N/A	13.5	N/A	N/A	N/A	N/A	N/A	N/A	18/3/2020 negative	3/4/2020 positive	12/4 NEGATIVE
Patient 48	11.8	35.1	7.7	40.9	49.2	0.5	7.8	1.6	268	N/A	N/A	N/A	N/A	N/A	N/A	N/A	N/A	N/A	N/A	N/A	N/A	N/A	N/A	N/A	N/A	N/A	3/4/2020 positive	12/4 NEG	14/4 NEG
Patient 49	13.3	39.8	6.7	53.5	37.3	0.4	6.4	2.4	294	0.43	N/A	5.8	44.54	143	4.2	229	N/A	N/A	31	16.3	N/A	N/A	N/A	N/A	N/A	N/A	18/3/2020 negative	3/4/2020 positive	12/4 NEG	14/4 NEG
Patient 50	12.9	38.6	3.4	48	30	0.5	21	0.3	232	1.1	4	4.6	73.8	140	4.2	226	3.1	2.3	14	12	N/A	13.4	1.02	118	0.43	N/A	18/3/2020 positive	22/3/2020 negative	TBD
Patient 51	15.5	44.3	6.3	57.3	31.5	0.3	10.4	0.5	135	N/A	5.05	N/A	99.7	142	7.9	N/A	1.6	27.4	19.9	N/A	12.7	0.97	N/A	N/A	N/A	N/A	31/3/2020 positive	2020-08-04
Patient 52	12.7	36.4	5.7	43.6	44.7	0.4	9.5	1.8	231	0.3	5	5	60.8	141	3.9	N/A	4.5	0.7	318.5	10.6	71	14.8	1.14	N/A	N/A	N/A	31/3/2020 positive	4/08/2020 negative	13/4 neegative
Patient 53	13.9	38.7	7.2	41.1	48.8	0.3	7.2	2.6	360	N/A	N/A	5.42	45.8	140	N/A	N/A	N/A	N/A	8.8	N/A	N/A	N/A	N/A	N/A	N/A	N/A	2/4/2020 positve	2020-08-04	10/4 negative
Patient 54	12.1	37.3	8.2	55.3	32.4	0.4	9.8	2.1	244	0.3	N/A	5.12	16.2	141	7.6	417	0.7	17.2	11.8	N/A	13.5	1.03	N/A	N/A	N/A	N/A	3/4/2020 positive	2020-08-04	13/4 negative
Patient 55	12.1	37.2	4.3	44.2	45.5	0.7	8.9	0.7	326	1	3.3	3.3	69.1	139	4	198	7.5	0.5	N/A	13.3	41	13.9	1.01	41	N/A	9.27	16/3/2020 positive	22/3/2020 positive	TBD	TBD
Patient 56	12.4	38.5	7.2	67.7	27	0.4	4.5	0.4	388	2	40	3.3	61.3	140	4.4	170	4.5	N/A	17	20	63	11.9	0.91	46	N/A	11.03	18/3/2020 positive	3/4 positive	13/4 negative	26/4 negative
Patient 57	13.9	41.7	8.6	32.9	60	0.7	4.9	1.5	292	N/A	N/A	4.2	30.21	145	5.5	N/A	N/A	N/A	N/A	18.5	N/A	12.9	0.98	N/A	N/A	N/A	21/3 positive	30/3 negative	8/4 negative
Patient 58	13.1	38.8	6.5	65.6	22.4	0.6	10.5	0.9	210	16.8	55	3.7	61.4	136	4.6	261	10	5.5	32	33	N/A	12.7	0.97	N/A	0.36	N/A	22/3/2020 positive	30/3/2020 positive	3/4/2020 positive	5/4/2020 negative	2020-07-04
Patient 59	8.4	25.9	7.4	52.6	23.7	0.4	16.4	6.9	371	5.3	45	9.4	85.8	133	4.6	285	3.9	2.1	20	23	N/A	12	0.92	71	0.77	178.29	22/3/2020 positive	30/3/2020 positive	3/4/2020 negative	5/4/2020 negative
Patient 60	16.1	49.1	2.7	39.3	35.4	0.9	24.3	0.1	197	1.4	N/A	6.7	91.9	140	3.8	N/A	N/A	N/A	28	35	62	13.1	1	N/A	0.3	17.81	21/3/2020 positive	29/3/2020 positive	3/4/2020 negative	4/4/2020 negative	7/4/2020 negative
Patient 61	14	42	5.2	33.2	48.6	1	13.2	4	285	1.2	5	3.4	49.5	138	4.1	504	N/A	N/A	N/A	16.6	N/A	N/A	N/A	134	0.29	19.32	21/3/2020 positive	29/3/2020 positive	3/4/2020 negative	4/4/2020 negative	6/4/2020 positive
Patient 62	13.5	38.6	6.5	46.5	37.2	0.4	12	3.9	251	1.7	5	5.5	56.6	137	3.8	583	N/A	N/A	47.9	16.8	231	N/A	N/A	216	0.33	N/A	21/3/2020 positive	29/3/2020 positive	3/4/2020 negative	4/4/2020 negative	6/4/2020 negative
Patient 63	10.8	33.3	8.9	81.4	40.4	0.1	5.8	1.7	191	14.5	60	4.56	39.2	140	3.6	5650	7.5	0.9	N/A	25.1	N/A	N/A	N/A	N/A	0.41	54.29	29/3/2020 positive	4/4/2020 negative	4/08 negative
Patient 64	14.6	42.1	11.9	60.8	26	0.5	7.5	5.2	374	0.3	N/A	7.47	59	141	4.1	N/A	11.4	1.2	23.8	15.7	68	14.2	1.08	N/A	N/A	N/A	31/3/2020 positive	4/08 negative	15/4 negative
Patient 65	11.9	37.8	15.4	79.8	8.9	0.3	10.9	0.1	212	22.4	45	5.4	56.58	141	4.5	658	11.7	N/A	37	26.9	53	12.8	0.98	51.1	0.67	242.28	6/4/2020 positive	30/4 positive	6/5 negative	14/5 negative
Patient 66	13.8	40.2	4.8	53.4	33.1	0.7	12.8	0	207	3.8	10	2.5	53.72	141	4.1	236	N/A	N/A	24	17.4	N/A	13.3	1.02	N/A	N/A	N/A	23/3/2020 positive	25/3/2020 positive	4/8 negative
Patient 67	14.6	43.9	5.8	77.9	16.5	0.3	5.3	0	161	87	50	9.1	174.8	137	4.4	378	N/A	N/A	31	21	N/A	N/A	N/A	569.7	0.57	509.66	6/4/2020 positive
Patient 68	N/A	N/A	N/A	N/A	N/A	N/A	N/A	N/A	N/A	N/A	N/A	N/A	N/A	N/A	N/A	N/A	N/A	N/A	N/A	N/A	N/A	N/A	N/A	N/A	N/A	N/A	19/3/2020 positive	22/3/2020 positive	1/4 POSITIVE	4/4/2020 positive	6/4 NEGATIVE
Patient 69	N/A	N/A	N/A	N/A	N/A	N/A	N/A	N/A	N/A	N/A	N/A	N/A	N/A	N/A	N/A	N/A	N/A	N/A	N/A	N/A	N/A	N/A	N/A	N/A	N/A	N/A	19/3/2020 positive	22/3/2020 positive	25/3/2020 negative	27/3/2020	2/4/2020 negative
Patient 70	13.8	39.5	3.4	42.9	44.6	0.6	10.4	1.5	211	0.8	N/A	2.6	56.3	141	3.8	2	15.2	4	17	19	48	12.5	0.95	N/A	0.78	N/A	19/3/2020 positive	22/3/2020 positive	25/3/2020 negative	27/3/2020	2/4/2020 negative
Patient 71	13.9	40.6	6	47.6	44.2	0.3	6.9	1	453	2.2	N/A	3.1	44.7	139	4.6	N/A	N/A	N/A	20.9	13.7	N/A	N/A	N/A	N/A	N/A	N/A	4/4/2020 positive	11/4 NEGATIVE	13/4 NEGATIVE
Patient 72	13.3	41.7	4	50.7	32	0.2	8.9	8.2	232	1.4	20	2.9	56.7	141	4.7	241	16.9	1.5	N/A	18	73	12.4	0.95	N/A	0.27	25.48	2/4/2020 positive	18/4 POSITIVE	28/4 NEGATIVE	6/5 NEGATIVE
Patient 73	15.6	46.4	11	61.5	31.6	0.4	6.3	0.2	320	12.4	60	4.19	64.7	141	4.6	199	4.1	1.7	36.9	76.6	92	13.9	1.06	72	0.27	175.11	8/4/2020 positive	13/4 NEGATIVE	28/4 NEGATIVE
Patient 74	12.3	36.1	5.5	39.4	49.4	0.6	5.1	5.5	210	N/A	N/A	4.58	43	140	4.3	N/A	N/A	N/A	34	15.6	N/A	N/A	N/A	N/A	N/A	N/A	4/4/2020 positive	11/4 NEGATIVE	13/4 NEGATIVE
Patient 75	12.4	36.9	7.2	26.6	59.8	0.8	11.6	1.2	229	N/A	N/A	4.9	45.4	138	4.1	N/A	N/A	N/A	44	19	N/A	N/A	N/A	N/A	N/A	N/A	4/4/2020 positive	11/4 NEGATIVE	15/4 NEGATIVE
Patient 76	12.7	38.9	7.5	34.5	56	0.4	7.7	1.4	283	N/A	N/A	4.9	46.5	139	4.2	N/A	N/A	N/A	29	14	N/A	N/A	N/A	N/A	N/A	N/A	4/4/2020 positive	11/4 NEGATIVE	14/4 NEGATIVE
Patient 77	10.8	33	3.5	43.4	41.5	0.3	13.9	0.9	202	2.4	N/A	2.6	56.5	142	3.3	195	6.8	0.8	N/A	30.3	69	13.6	N/A	N/A	0.27	10.86	24/3/2020 positive	31/3/2020 negative	4/4/2020 positive	8/4 NEGATIVE	12/4 NEGATIVE
Patient 78	14.2	40.4	9.5	50.6	42.7	0.5	5	1.2	297	2.9	N/A	3.4	63.2	139	4.2	N/A	11.9	1.1	N/A	14.3	53	13.5	1.03	47	0.29	35.53	24/3/2020 positive	31/3 NEGATIVE	3/4 NEGATIVE	5/4 NEGATIVE
Patient 79	16.1	46.3	6.4	68.6	23.5	0.5	7.3	0.1	121	47.8	52	3.4	68.9	140	4.4	200	12.8	5.5	23	19	N/A	14.2	1.09	48	0.42	971.44	9/4/2020 positive	14/4 NEGATIVE	18/4 NEGATIVE
Patient 80	13	38.1	3	47.2	37.3	0.5	14.8	0.2	187	2.5	N/A	3.41	49.2	141	4	167	9.2	1.2	N/A	24.3	66	13.8	1.06	68.4	0.28	62.44	24/3/2020 positive	31/3/2020 NEG	4/4 NEGATIVE
Patient 81	12.5	38.2	7.1	56.6	32.8	0.5	9	1.1	154	0.4	N/A	4.22	45.5	139	3.9	N/A	7	1.2	23.6	12.7	165	16.3	1.25	N/A	0.29	25.62	24/3/2020 negative	28/3/2020 negative	4/4/2020 positive	12/4 NEGATIVE	20/4 NEGATIVE
Patient 82	10.8	31	6	36	40.6	1	17.4	5	211	0.8	N/A	3.8	N/A	137	4.2	401	N/A	N/A	44	21.8	N/A	N/A	N/A	N/A	N/A	27.66	6/4/2020 positive	26/4 NEGATIVE	1/5 POSITIVE	5/5 NEGATIVE	8/5 POSITIVE
Patient 83	15.4	44.8	10.7	59.4	32.5	0.5	6.9	0.7	324	6.6	20	4.4	65.6	140	4.1	280	N/A	N/A	16	26	N/A	N/A	N/A	N/A	0.27	N/A	22/3/2020 positive	29/3 POSITIVE	31/3/2020 NEGATIVE
Patient 84	14.4	42.9	4.5	63.4	22.4	0.6	12	1.6	181	2.9	13	4	74.3	138	4	201	5.4	2.6	21	13.1	18	12.6	0.96	N/A	0.27	140.59	30/3/2020 negative	4/4/2020 positive	12/4 NEGATIVE	16/4 NEGATIVE	18/4 POSITIVE
Patient 85	13.5	38.5	10.1	20.8	70	0.4	7.8	1	191	3.2	N/A	4.5	32.5	136	5.1	N/A	N/A	N/A	N/A	N/A	N/A	N/A	N/A	N/A	N/A	N/A	23/3/2020 positive	1/4/2020 positive	3/4/2020 positive	8/4/2020 negative	10/4/2020 NEGATIVE
Patient 86	11.5	36.2	7.1	16.8	39.6	0.7	8.6	1.3	278	0.2	N/A	N/A	N/A	N/A	N/A	236	N/A	N/A	24.2	12	N/A	N/A	N/A	55	N/A	N/A	1/4/2020 positive	8/4 POSITIVE	14/4 POSITIVE	16/4 NEG	18/4 NEG
Patient 87	N/A	N/A	N/A	N/A	N/A	N/A	N/A	N/A	N/A	N/A	N/A	N/A	N/A	N/A	N/A	N/A	N/A	N/A	N/A	N/A	N/A	N/A	N/A	N/A	N/A	N/A	1/4/2020 positive	8/4 NEG	10/4 NEG	14/4 NEG
Patient 88	14.2	40.4	8.4	19.2	63.6	1.1	1	4	359	0.9	N/A	1.7	30.1	136	5.2	N/A	N/A	N/A	N/A	N/A	N/A	N/A	N/A	N/A	N/A	N/A	21/3/2020 positive	1/4/2020 negative	3/4/2020 negative
Patient 89	12.3	34.7	5.3	17.2	73.8	0.2	8.1	0.7	312	0.6	N/A	3.4	38.1	N/A	N/A	N/A	N/A	N/A	N/A	N/A	N/A	N/A	N/A	N/A	N/A	N/A	24/3/2020 positive	1/4/2020 negative	3/4/2020 negative
Patient 90	13.9	38.7	7.2	41.1	48.8	0.3	7.2	2.6	360	N/A	N/A	5.42	45.8	140	3.8	N/A	N/A	N/A	25.7	8.8	N/A	N/A	N/A	N/A	N/A	N/A	31/3/2020 POSITIVE	8/4/2020 NEG	10/4/2020 NEG
Patient 91	12.2	35.7	8.8	33.7	56.4	0.5	7.8	1.6	255	N/A	N/A	5.24	24.6	139	4.4	N/A	N/A	N/A	N/A	N/A	N/A	N/A	N/A	N/A	N/A	N/A	1/4/2020 positive	9/4/2020 NEG	11/4 NEGATIVE
Patient 92	11.9	33.8	5.9	42.2	49	0.2	8.1	0.5	268	1.2	N/A	4.04	45.2	141	4	N/A	N/A	N/A	28.6	10.4	N/A	N/A	N/A	N/A	N/A	N/A	31/3/2020 positive	10/4/2020 NEGATIVE	13/4 NEGATIVE
Patient 93	11.2	33.6	4.5	35.1	47.6	0.9	13.9	2.5	327	33.2	N/A	2.9	12.9	133	4.9	N/A	N/A	N/A	55.3	29.2	N/A	N/A	N/A	N/A	N/A	N/A	5/4/2020 positive	20/4 POSITIVE	2/5 POSITIVE	5/5 NEGATIVE	8/5 POSITIVE
Patient 94	13.7	40.4	8.5	34.9	47.4	0.7	5.8	11.2	348	0.2	N/A	3.62	26.7	N/A	N/A	N/A	N/A	N/A	30.2	9	N/A	N/A	N/A	N/A	0.27	N/A	5/4/2020 positive	11/4/2020 NEGATIVE	13/4 NEGATIVE
Patient 95	12.1	35.3	14.9	50.4	35.6	0.5	12.5	1	403	10.5	N/A	3.9	38.6	133	5	456	N/A	N/A	N/A	N/A	N/A	N/A	N/A	N/A	N/A	54.51	5/4/2020 positive	11/4/2020 NEGATIVE
Patient 96	13.5	38.9	6.4	40.2	51.2	0.3	7.5	0.8	170	0.5	N/A	2.97	31.5	137	4.3	221	N/A	N/A	228	9.3	N/A	N/A	N/A	N/A	N/A	N/A	5/4/2020 positive	11/4/2020 NEGATIVE	13/4 NEGATIVE
Patient 97	12.4	37.4	9.3	43.2	46	0.6	8	2.2	281	N/A	N/A	4.3	21.38	138	5	471	N/A	N/A	69	27.7	N/A	N/A	N/A	N/A	0.34	N/A	5/4/2020 positive	11/4/2020 NEGATIVE
Patient 98	16.8	49.9	11	68	24.4	0.3	7	0.3	211	0.8	5	3.98	94.2	144	4.6	113	8.5	1.3	18.6	28.5	62	14	1.07	N/A	0.35	68.79	26/3/2020 negative	4/4/2020 positive	12/4 NEGATIVE	14/4 NEGATIVE
Patient 99	15.3	45	6.5	63	25	0.1	10.7	0.4	133	1.6	8	6.2	103	140	4.3	174	12.9	4.2	27	27	65	12.8	0.98	95	0.48	163.21	26/3/2020 negative	4/4/2020 positve	12/4 NEGATIVE	14/4 NEGATIVE
Patient 100	13.7	40.9	9	68.2	24.2	0.6	6.7	0.3	186	2	5	3.46	61.1	136	3.9	232	7.5	0.8	18	9.6	64	12	0.9	N/A	0.3	51.57	26/3/2020 negative	4/4/2020 positive	12/4 NEGATIVE	14/4 NEGATIVE
Patient 101	13.2	39.5	7	49	41	0.4	9.5	0.1	287	2.6	N/A	1	60	139	3.8	166	N/A	N/A	N/A	6.9	46	13.6	1.01	N/A	0.27	42.9	21/3/2020 positive	15/4/2020 negative
Patient 102	15	44.9	5.6	58.8	32.2	0.4	7.5	1.1	139	0.9	N/A	3.4	74.7	141	4.7	156	N/A	N/A	17	18	N/A	13.3	1.06	63	N/A	N/A	31/3/2020 positive	8/4/2020 neg]	10/4/2020 neg
Patient 103	15.9	46.2	5.4	33.2	59	0.3	6.7	0.6	252	2.7	7	5.4	66.8	139	4.2	146	N/A	N/A	N/A	34.7	N/A	N/A	N/A	78.3	0.25	231	24/3/2020 positive	10/4/2020 neg	14/5/2020 positive	24/5/2020 neg
Patient 104	12.7	38.3	4.6	33.8	51.1	2.8	11.6	0.7	290	7.5	N/A	3.4	60.3	138	4.4	N/A	N/A	N/A	20.4	16.18	N/A	N/A	N/A	52	0.3	N/A	26/3/2020 positive	4/4/2020 positive	5/4/2020 positive	7/4/2020 positive	10/4/2020 neg
Patient 105	11.3	34.1	5.2	46.4	44.4	0.8	7.7	0.7	208	0.8	10	4.4	51.7	142	4	156	8.1	1.9	15.7	10.7	72	14.7	1.13	N/A	N/A	N/A	31/3/2020 positive	9/4/2020 neg	12/4/2020 negative
Patient 106	16.4	48	6.5	60.5	26.6	0.6	12	0.3	195	6.6	25	3.4	75.8	142	4.2	325	17	1.4	N/A	32	66	12.6	0.96	146	0.99	174	5/4/2020 positive	5/5 positive	10/5 negative	12/5 negative
Patient 107	14	40.5	6.3	43.8	36.3	0.7	18.9	0	383	16.7	N/A	6.12	89	138	4	204	9.5	0.7	42.9	41.9	112	13.5	1.03	130	0.27	25.26	6/4/2020 positive	19/2020 positive	26/4/2020 positive	11/5 negative	14/5 negative
Patient 108	12.9	38.4	5.5	50.1	37	0.9	11.3	0.7	281	3.6	20	7.82	82.5	140	4.2	177	9.5	2	31	33.4	32	13.7	1.05	489	0.31	190.99	7/4/2020 positive	30/4/2020 negative	5/5/2020 negative
Patient 109	17	51.9	11.3	71.6	20.5	0.4	6.9	0.6	352	3.6	5	3.9	85.2	142	3.9	180	9.3	4.1	21	18	56	N/A	N/A	156	0.27	N/A	30/3/2020 positive	6/4/2020 negative	9/4/2020 negative	10/4/2020 negative
Patient 110	17.1	50.2	5.9	59.8	33.8	0.6	5.5	0.3	181	0.9	N/A	5.6	91.1	138	4.5	116	7	3.2	15	9	44	14	1.07	N/A	0.27	88.69	27/3/2020 positive	2020-05-04	7/4 negative	10/4 negative
Patient 111	13.8	39.4	7.1	56	32.6	0.4	8.2	2.8	151	1.4	44	3.6	57.4	139	4.1	185	N/A	N/A	18	12.6	N/A	14.3	1.09	N/A	0.27	132.14	3/4/2020 positive	9/4 egative	10/4 negative
Patient 112	13.3	39.1	9	67.4	23.6	0.5	8	0.5	342	2.5	7	2.4	57.1	138	4.1	156	6.9	1	18	16	87	13.8	1.05	81	0.27	32.08	5/4/2020 positive	13/4/2020 neg	23/4 negative
Patient 113	15	43.5	9.3	62.4	28.9	0.8	7.2	0.7	227	3.3	4	6.89	92.1	140	3.9	166	11.2	1.5	31.8	55.4	51	14.3	1.09	126	0.32	159.62	7/4/2020 positive	14/4 negative	16/4 negative
Patient 114	14.7	43.2	7.6	44.6	46.6	0.3	7.2	1.3	210	0.5	5	4.68	102.6	139	4.8	207	18.5	2.1	39	58.5	67	15	1.15	110	0.27	130.3	7/4/2020 positive	13/4/2020 neg	16/4/2020 neg
Patient 115	12.8	37.5	5.9	80.7	11.1	0.3	7.9	0	245	200	105	4.3	72.5	135	3.3	386	17.9	9.4	41	28	N/A	18.5	1.43	121	1.01	N/A
Patient 116	12	36	4.2	54.4	43.8	0.5	10.4	1	241	3.9	30	3.6	70	140	3.9	199	1.2	2.3	N/A	11.8	70	14.4	1.1	N/A	0.27	N/A	27/3/2020 positive	3/4/2020 positive	4/4/2020 positive	5/4/2020 positive	2020-10-04
Patient 117	13.4	40.8	6.3	42.5	45	0.3	8.7	3.5	157	2.6	N/A	3.6	87	140	4.6	N/A	8.2	3.7	N/A	22	N/A	N/A	N/A	1083	N/A	N/A	26/3/2020 positive	4/4/2020 positive	6/4/2020 negative	10/4 negative
Patient 118	13.1	38.7	3.4	45.6	30.3	0.8	33.7	0.6	198	3.4	N/A	3.54	60.6	139	4	N/A	7.2	3.4	N/A	16	N/A	N/A	N/A	N/A	N/A	N/A	26/3/2020 positive	4/4/2020 positive	6/4/2020 negative	10/4 negative
Patient 119	13.6	39.3	5.8	51.1	35.6	0.5	12.3	0.5	288	4	N/A	4.5	62	137	4.1	270	N/A	N/A	N/A	11	N/A	14.9	N/A	N/A	N/A	N/A	9/4/2020 positive	26/4 positive	28/4 negative	1/5 negative
Patient 120	17.3	47.6	8.8	51.2	39.6	0.5	8	0.7	267	0.8	11	4.8	81.9	139	4.1	213	22.3	N/A	16	12	70	14	1.07	156	0.27	151.13	9/4/2020 positive	20/4 negative
Patient 121	15.8	45.4	7.3	42.7	47.5	0.5	8.3	1	201	10.9	68	3.5	69	140	4	246	7.9	0.6	39	84	86	14.1	1.08	90	0.86	220.72	9/4/2020 positive
Patient 122	11.9	36.3	8.6	53.6	36.4	0.3	7.8	1.9	349	0.8	46	6	76.4	140	4.4	204	3.8	0.7	14	10	67	15	1.15	78	0.27	35.56	9/4/2020 positive	24/5/2020 negative
Patient 123	13.1	37.7	5.5	23.1	66.5	0.4	7.3	2.7	230	0.8	N/A	4.6	41.7	138	4.7	271	N/A	N/A	28	15	N/A	N/A	N/A	N/A	N/A	30.23	9/4/2020 positive	19/4 positive	25/4 positive	27/4 negative	1/5 negative
Patient 124	N/A	N/A	N/A	N/A	N/A	N/A	N/A	N/A	N/A	N/A	N/A	N/A	N/A	N/A	N/A	N/A	N/A	N/A	N/A	N/A	N/A	N/A	N/A	N/A	N/A	N/A	9/4/2020 positive	19/4 negative	21/4 negative
Patient 125	11.4	34.4	3.5	43.2	46.3	0.3	9.9	0.3	216	2.1	65	5.3	75.3	138	4.1	143	2.4	1.8	11	11	71	13.1	1	107	0.36	9.59	9/4/2020 positive
Patient 126	15.8	44.2	6.3	39.9	5.6	0.5	7.6	1.4	180	10.7	N/A	4.2	62.33	136	3.9	231	N/A	N/A	35	68.8	N/A	N/A	N/A	N/A	N/A	247.55	10/4/2020 positive	26/4 negative	27/4 positive	1/5 negative	5/5 negative
Patient 127	17	47	8.2	42.2	47	0.7	8.3	1.8	250	0.6	N/A	5.1	77.19	139	4.4	136	N/A	N/A	15	10.4	N/A	N/A	N/A	N/A	N/A	167.11	10/4/2020 positive	15/4 negative	17/4 negative
Patient 128	13.3	39.4	5.8	25.4	61.4	1.1	11.8	0.3	314	0.2	N/A	5	67	139	5.5	247	N/A	N/A	26	17	N/A	N/A	N/A	N/A	N/A	N/A	10/4/2020 positive	25/4 positive	27/4 ???	5/5 positive	8/5 negative
Patient 129	12.3	35.5	10	15.7	71.1	0.4	11.7	1.1	233	0.4	N/A	4.1	38.1	138	4.3	241	N/A	N/A	26	14	N/A	N/A	N/A	N/A	N/A	N/A	10/4/2020 positive	16/4 ??	25/4 positive	27/4 negative	1/5 positive
Patient 130	13.4	38.9	7.5	25.9	65.2	0.4	7.7	0.8	243	0.6	N/A	6.1	52.4	138	4.6	246	N/A	N/A	23	11	N/A	N/A	N/A	N/A	N/A	N/A	10/4/2020 positive	14/4 ??	16/4 ???	18/4 ??	20/4 ?
Patient 131	15.8	43.9	8	30.5	58.9	0.4	8.8	1.4	240	0.6	N/A	4	43.22	140	3.9	199	N/A	N/A	21	9.3	N/A	N/A	N/A	N/A	N/A	142.27	10/4/2020 positive	20/4 negative	22/4 negative
Patient 132	14.2	41.3	6.6	61.5	29.4	0.6	6.4	2.1	271	22.4	N/A	6.1	94.9	135	4	N/A	9	3.5	28	29	64	N/A	N/A	N/A	N/A	N/A	2/3/2020 positive	5/3 negative
Patient 133	13.7	40.4	6.9	50.2	42.8	0.2	6.4	0.4	219	0.3	N/A	4.4	62.5	139	4.1	N/A	N/A	N/A	18	20	N/A	13.9	1.06	N/A	N/A	N/A	20/3/2020 Positive	26/3 negative
Patient 134	17.5	50.6	11.3	56.9	32.6	1.3	8	1.2	248	7.8	N/A	5.5	93.4	134	4.4	N/A	N/A	N/A	44	53	N/A	N/A	N/A	N/A	N/A	N/A	15/3/2020 positive
Patient 135	10.6	33.4	4.6	33.8	57.3	0.8	6.7	1.4	349	0.3	N/A	4	61.9	139	4	N/A	7.3	3	16	13	46	N/A	N/A	N/A	N/A	N/A	19/3/2020 positive	25/3 negative
Patient 136	14	40.6	7.4	63.2	32.4	0.3	3.7	0.4	289	3.8	N/A	5	60.2	137	4.4	N/A	5	2.1	15	18	45	N/A	N/A	N/A	N/A	N/A	15/3/2020 positive
Patient 137	14.1	41.7	10.7	64.5	27.7	0.8	6.4	0.6	286	61.1	N/A	4.2	67.17	139	4.4	N/A	4.8	2.3	18	23	81	N/A	N/A	N/A	N/A	N/A
Patient 138	14.2	40.6	8	61.2	31.5	0.1	6.9	0.3	300	1	N/A	2.2	675	135	3.8	N/A	2.9	N/A	16	15	40	N/A	N/A	N/A	N/A	N/A
Patient 139	11.9	36	6.4	59.7	24.6	0.6	14.2	0.9	197	0.7	N/A	4.2	60.8	139	4.2	N/A	N/A	N/A	29	43	N/A	12.8	0.98	N/A	N/A	N/A	14/3/2020 positive	25/3 negative
Patient 140	14.2	41.6	9	72.8	19.2	0.3	7.3	0.4	419	12.7	N/A	3	52.98	138	4.2	N/A	3.9	N/A	N/A	7	49	12.2	0.93	N/A	N/A	N/A	2020-03-16
Patient 141	12.3	37.6	7.9	69.7	21.7	0.4	7.2	1	375	29.7	75	10.3	91.35	137	4.6	362	14.9	2.06	24	14.3	78	24	1.87	48	1.48	326.42	11/4/2020 positive			1/5/2020 negative	2020-06-05
Patient 142	14.1	41	15.6	90.3	5.5	0.2	4	0	357	191.5	120	5.6	66.1	131	4	541	8.4	0.6	24	19	N/A	13.7	1.05	637	1.08	271	19/3/2020 +ve
Patient 143	14.4	43	3.3	88.5	9	0.3	0.1	0	158	155.4	136	10.4	122.3	137	3.6	574	8	1	37	23	46	12.8	0.97	220	0.88	250	7/4/2020 positive
Patient 144	8.4	25.4	9.1	86.3	6.7	0.1	6.9	0	169	37	N/A	15.2	52.5	147	3	N/A	4.3	2.7	9	6	33	N/A	N/A	N/A	N/A	N/A	21/3/2020 positive
Patient 145	12.8	38	N/A	84	11	0.2	4.5	0.3	172	216.2	125	4.3	81.14	135	4	371	N/A	N/A	33	21	64	13.8	1.06	N/A	1.13	N/A	4/4/2020 positive
Patient 146	14.3	44.7	7.2	65	26.1	0.3	8.5	0.1	291	16.9	N/A	8.87	93.2	133	4.7	N/A	9.4	4.1	38	32	N/A	14.4	1.1	444	N/A	N/A	18/3/2020 positive
Patient 147	13.7	39	4.1	84	13	0.2	3	0	263	337.4	N/A	6.3	69.1	134	3.8	400	11.6	2.8	45	22	60	13.1	1	115	3.11	245	21/3/2020 positive	31/3/2020 positive
Patient 148	15.4	44.8	4.7	36.3	49.4	0.4	13.7	0.2	240	N/A	N/A	4.1	71.05	140	3.7	N/A	11.3	1.8	32	25.9	N/A	12.5	0.95	N/A	1.08	N/A	2020-03-16
Patient 149	15.4	44.7	3.2	49.4	38.7	0.3	11.6	0	109	25.3	100	4.6	82.7	139	3.5	313	N/A	N/A	7	39	N/A	13.1	1	N/A	N/A	N/A	14/3 POSITIVE	24/3 NEGATIVE
Patient 150	14.3	41.8	4.6	20.9	69.5	0.2	9.2	0.2	279	0.8	N/A	3.1	37.49	139	3.8	N/A	N/A	N/A	20	9.5	N/A	13.9	1.06	N/A	0.32	N/A	16/3 POSITIVE	20/3 NEGATIVE	25/3 NEGATIVE
Patient 151	15.6	44.66	9.2	69.9	24.7	0.6	4.5	0.3	247	5.7	N/A	N/A	87.2	140	4	N/A	N/A	N/A	19	19	N/A	N/A	N/A	N/A	N/A	N/A	16/3 POSITIVE	20/3 NEGATIVE
Patient 152	15	42.5	6.3	75.2	17	0.3	6.9	0.6	136	0.4	N/A	4.9	73.8	137	4	N/A	N/A	N/A	N/A	N/A	N/A	N/A	N/A	N/A	N/A	N/A	15/3 POSITIVE
Patient 153	11.7	33.9	3.7	54	35.5	0.3	9.9	0.5	195	20	N/A	2.7	52.1	141	2.8	N/A	N/A	N/A	58	34	N/A	N/A	N/A	N/A	N/A	N/A	20/3/2020POSITIVE
Patient 154	14.1	41.4	6.3	62.7	26.8	0.2	9.7	0.6	190	1.6	N/A	N/A	67.1	143	4.2	N/A	N/A	N/A	18	20	N/A	N/A	N/A	N/A	N/A	N/A	16/3 POSITIVE	25/3 NEGATIVE
Patient 155	15.2	43.8	5.4	493	43.2	0.4	5.5	1.6	193	1.7	N/A	N/A	91	140	3.7	N/A	N/A	N/A	25	31	N/A	N/A	N/A	N/A	N/A	N/A	16/3 POSITIVE	21/3 ????	25/3 NEGATIVE
Patient 156	14.8	43.4	4.9	61.5	23.5	0.4	13.8	0.8	178	3.5	N/A	3.2	73.9	139	4.2	N/A	N/A	N/A	39	67	N/A	12.3	0.94	N/A	N/A	N/A	13/3 POSITIVE	25/3 NEGATIVE
Patient 157	13.2	40	6	76.3	14	0.2	9	0.5	135	39.5	N/A	6.3	87.6	137	3.8	N/A	N/A	N/A	36	83	N/A	13.1	1	N/A	N/A	N/A	13/3 POSITIVE
Patient 158	17.9	52.2	4.2	47	35.3	0.52	12	4.8	115	2.2	2	4.9	78.19	144	5.1	167	12	2.2	16	26.2	32	N/A	N/A	63.5	N/A	N/A	16/3 POSITIVE	21/3 NEG	25/3 NEGATIVE
Patient 159	17.3	48.5	8.8	67.2	24.5	0.5	7.2	0.6	211	1.8	11	3	71.5	136	3.8	8	33	N/A	21	30	74	13.6	1.03	64	0.27	103.12	19/3 PSITIVE	20/3 ??	29/3 NEG
Patient 160	11.7	34.5	9.4	82.7	14	0.9	2.1	0.3	234	0.8	N/A	N/A	68.1	138	4.7	N/A	N/A	N/A	N/A	18	N/A	N/A	N/A	N/A	N/A	N/A	13/3 POSITIVE	25/3 NEGATIVE	30/3 NEG
Patient 161	12.6	36.4	8.6	82.3	11.4	0.3	5.9	0.1	260	2.5	N/A	4.1	61.3	143	4	N/A	N/A	N/A	14	11	N/A	13.8	1.05	N/A	N/A	N/A	13/3 POSITIVE	25/3 NEGATIVE
Patient 162	16.4	45.4	6.9	71.3	19	0.3	9.3	0.1	188	19.2	N/A	5.1	69.8	137	4.7	N/A	N/A	N/A	N/A	39	N/A	N/A	N/A	N/A	N/A	N/A	13/3 POSITIVE	24/3 NEG	25/3 NEGATIVE
Patient 163	14.4	42.4	5.3	42.6	44.2	0.4	12..2	0.6	298	1.7	N/A	3.3	58.6	138	4	N/A	8.3	N/A	22	16	187	13.6	1.04	N/A	N/A	N/A	19/3 POSITIVE	25/3 NEGATIVE	30/3 NEG
Patient 164	12.4	38	5.7	63.7	26.2	0.8	8.7	0.6	173	5	N/A	4.3	70..2	136	4.4	396	N/A	N/A	22	23	46	12	0.91	N/A	N/A	N/A	16/3 POSITIVE	25/3 NEGATIVE
Patient 165	15.3	43.5	5.5	50.2	31.9	2	14.8	1.1	236	0.6	N/A	4.2	70.9	139	4	N/A	11.2	N/A	28	30	57	11.8	0.9	N/A	N/A	N/A	16/3 POSITIVE	28/3 ??	30/3 NEG	31/3 NEG
Patient 166	17	49.4	9.4	72.2	11.1	0.2	16	0.5	215	45.2	N/A	3.8	93.4	137	4.4	N/A	N/A	3.9	37	37	104	13.1	1	N/A	N/A	N/A	19/3 POSITIVE	29/3 NEGATIVE	30/3 NEG
Patient 167	16.4	46.8	10.8	47	42.2	0.5	7.8	2.3	240	1.8	N/A	5.5	72.5	141	4.7	157	4.7	N/A	N/A	N/A	N/A	N/A	N/A	113	N/A	N/A	16/3 POSITIVE	25/3 ??	28/3 NEG	30/3 NEG
Patient 168	13.5	40.2	5.2	36	54.3	0.5	8.3	0.2	277	8.2	N/A	3.7	55.56	141	3.9	N/A	N/A	2	25	17	119	0.91	N/A	N/A	N/A	N/A	16/3 POSITIVE	29/3 NEGATIVE	1/4 NEG
Patient 169	15.6	46.2	10.2	81.7	12.4	0.4	4.3	0.9	237	3.3	N/A	4.1	84.6	138	3.9	N/A	N/A	N/A	19	16	65	N/A	N/A	N/A	N/A	N/A	17/3 POSITIVE	29/3 NEGATIVE
Patient 170	13.3	39.6	4.9	43.2	45.4	0.4	11	0	131	6.3	N/A	4.9	73.1	138	3.6	N/A	N/A	N/A	19	24	N/A	N/A	N/A	133	N/A	N/A	18/3 POSITIVE	29/3 NEGATIVE
Patient 171	13.7	39.1	4.1	66.5	18.7	0.4	14.1	0.3	173	5.8	31	3.9	65.7	141	4.7	N/A	N/A	N/A	N/A	14	N/A	16.3	1.25	N/A	N/A	N/A	14/3 POSITIVE	26/3 ???	29/3 NEGATIVE
Patient 172	13.1	38.3	8.5	56.5	32.1	1	7.6	2	256	0.2	N/A	6.13	63.2	145	3.9	N/A	13.4	4.8	11	12	40	N/A	N/A	N/A	N/A	N/A	17/3 POSITIVE	30/3 NEGATIVE
Patient 173	17.1	50.1	5.1	74.3	12.9	0.2	12.9	0	122	122	N/A	2.8	87.7	140	4.2	N/A	22.8	9	142	242	73	12.8	0.98	N/A	0.38	1675.56	18/3 POSITIVE	22/3 POSITIVE	24/3 POSITIVE	29/3 NEGATIVE	31/3 NEGATIVE
Patient 174	16.1	46.1	4.2	64.8	24.2	0.2	10.8	0	154	17.5	N/A	4.5	118.4	136	3.3	N/A	7.4	N/A	37	43	52	11.4	0.87	N/A	1.1	N/A	18/3 POSITIVE	2020-03-26	29/3 NEG	31/3 NEG
Patient 175	10.33	31.6	6.3	60.7	29.1	0.4	9.7	0.1	343	39.2	N/A	4	64.3	137	4.8	N/A	N/A	N/A	25	34	N/A	13.3	1.02	N/A	N/A	N/A	20/3 POSITIVE	29/3 NEG	31/3 NEG
Patient 176	12.6	36.7	6.2	61.4	29.6	0.3	8.4	0.3	276	8	N/A	4	62.7	136	4.3	N/A	7.2	3.7	31	30	N/A	N/A	N/A	N/A	N/A	N/A	18/3 POSITIVE	29/3 NEG	31/3 NEG
Patient 177	14.4	41.5	4.6	53.2	34.2	0.9	8.6	3.1	111	2.6	7	5.8	69.56	138	4	199	12.2	1	35	74.2	75	N/A	N/A	N/A	N/A	N/A	19/3 POSITIVE	29/3 NEG	31/3 NEG
Patient 178	12.7	38.9	5.1	26.5	52.3	1	16.6	3.6	298	1.1	N/A	2.4	56.3	137	5.3	N/A	7	2.8	32	15	37	12.9	0.98	N/A	N/A	N/A	19/3 POSITIVE	30/3 NEGATIVE	1/4 NEG
Patient 179	13.7	40.3	3	56.7	26.3	0.2	16.5	0.3	119	29.7	70	6.9	109.5	136	4.3	N/A	N/A	N/A	33	26	N/A	13	0.99	582	N/A	N/A		25/3 ?	29/3 NEG	31/3 NEG
Patient 180	14.9	43.9	6	57.1	28.7	1	12.9	0.3	395	1	N/A	3.4	79	137	4.8	N/A	6.1	1	18	21	51	N/A	N/A	N/A	N/A	N/A	18/3 POSITIVE	29/3 ??	31/3 NEG
Patient 181	15	45.1	6.1	54.4	28.4	0.8	9.4	7	221	0.4	N/A	4.3	91.6	140	3.7	306	12	4.8	23	29	59	14.2	1.08	N/A	0.3	N/A	16/3 POSITIVE	28/3 POSITIVE	30/3 NEGATIVE	31/3 POSITIVE	1/4 NEGATIVE
Patient 182	13.9	40.1	3.2	41.8	46.7	0.3	10.6	0.6	249	1.4	N/A	4	61.9	140	5	303	7	1.7	35	13	41	14.4	1.1	N/A	N/A	N/A	21/3 POSITIVE	29/3 POSITIVE	2/4 NEGATIVE
Patient 183	14.2	42.8	10.7	73.1	22.1	0.5	4.1	0.2	338	0.2	3	5.4	69.2	136	4	N/A	8.6	4.1	12	7	55	N/A	N/A	N/A	0.27	N/A	21/3 POSITIVE	29/3 NEGATIVE	2/4 NEGATIVE
Patient 184	15.2	43.7	5	14.4	34.1	0.2	15.9	2.4	213	6.2	2	4.8	76.2	139	4	253	16	5.1	24	35	34	15	1.15	N/A	0.27	N/A	21/3 POSITIVE	29/3 POSITIVE	2/4 NEGATIVE
Patient 185	16	46.1	5	71.9	17.8	0.4	9.2	0.7	147	1	N/A	4.9	88.1	140	4.7	224	N/A	N/A	N/A	N/A	N/A	N/A	N/A	N/A	5.03	N/A	14/3 POSITIVE	28/3 POSITIVE	31/3 POSITIVE	2/4 NEGATIVE
Patient 186	14.2	41.6	7.7	62.1	25.9	0.4	11.5	0.1	227	52.7	N/A	5.2	1106	134	4.4	N/A	7.5	3.5	17	11	N/A	14.2	1.09	74	N/A	N/A	20/3 POSITIVE	30/3 POSITIVE	2/4 NEGATIIVE
Patient 187	13.6	40	5.8	56	36.3	0.2	7.3	0.2	251	25.8	40	2.4	65.3	135	3.6	153	N/A	N/A	24	17	N/A	13.2	1	N/A	0.27	N/A	19/3 POSITIVE	30/3 POSITIVE	1/4 ???
Patient 188	14.5	42.9	6.8	43.3	45.6	0.3	8.2	2.6	224	6.5	N/A	4	103.5	139	4.5	N/A	6.1	N/A	18	19	68	N/A	N/A	N/A	N/A	N/A	18/3 POSITIVE	29/3 NEGAATIVE	2/4 NEGATIVE
Patient 189	10.7	33.8	10.9	67	23.6	1	7.4	1	430	25.1	50	3.4	52.5	140	3.9	163	3.5	N/A	14	12	65	12.4	N/A	N/A	0.55	15.45	19/3 POSITIVE	31/3 NEGATIVE
Patient 190	9.9	29.3	8.6	85.1	9	0.2	5.5	0	231	23.8	N/A	2.7	50.9	138	4	138	11	3.9	20	19	N/A	14.6	1.12	N/A	0.27	23.55	20/3 POSITIVE	30/3 POSITIVE	2/4 NEGATIIVE	27/4 POSITIVE	24/5 POSITIVE
Patient 191	14.7	43.2	5.5	63.8	27.7	0.2	8	0.3	263	13.5	N/A	4.63	67.6	140	3.2	N/A	9.7	2.3	46.5	24	N/A	N/A	N/A	N/A	1.03	N/A	18/3 POSITIVE	29/3 POSITIE	31/3 NEGATIVE
Patient 192	17.4	48.1	5.1	51.4	38.9	0.6	7.9	1.2	249	1.4	12	3.7	67.4	138	4.4	217	9.9	N/A	38	80	66	12.7	0.97	N/A	0.27	500.79	22/3 POSITIVE	29/3 NEGATIVE
Patient 193	16.3	46.9	7.7	65	25.7	0.2	9	0.1	214	69.7	N/A	3.5	92.1	135	4.2	N/A	10.2	3.8	50	25	71	N/A	N/A	N/A	0.27	N/A	19/3 POSITIVE	3/4 NEGATIVE
Patient 194	14.4	42.7	5.1	35.6	45.9	0.4	17.3	0.8	196	0.8	15	4.3	79.4	144	4.6	182	8.7	3.1	17.7	23	46	11.3	0.86	N/A	0.27	N/A	20/3 POSITIVE	29/3 NEGAATIVE	2/4 NEGATIIVE
Patient 195	12.7	37.2	8.4	49.6	37.3	0.8	8.4	3.9	474	0.5	N/A	8.3	43.7	135	4.8	N/A	N/A	N/A	N/A	N/A	N/A	N/A	N/A	N/A	N/A	N/A	26/3 POSITIVE
Patient 196	16.4	48.2	7.1	59.9	29.3	0.3	10.2	0.3	159	2.3	N/A	4.7	78.7	140	3.7	N/A	0.9	N/A	24.6	23	N/A	12	0.91	81	N/A	N/A	24/3 POSITIVE	30/3 NEGATIVE	1/4 NEGATIVE
Patient 197	12.3	36.3	4.3	56.9	30.8	0.2	11.2	0.9	192	1.7	10	5.1	72.3	140	4.2	185	21.9	9.2	22	16	47	N/A	N/A	N/A	0.27	N/A	20/3 POSITIVE	29/3 NEGAATIVE	2/4 NEGATIIVE
Patient 198	12.8	37.5	6.5	68.4	21	0.6	9.4	0.6	259	0.2	2	3.9	70.5	140	4.2	179	N/A	N/A	N/A	N/A	N/A	N/A	N/A	N/A	0.48	N/A	15/3 POSITIVE	25/3 ???	28/3 POSITIVE	1/4 NEGATIVE
Patient 199	N/A	N/A	N/A	N/A	N/A	N/A	N/A	1	N/A	N/A	N/A	N/A	N/A	N/A	N/A	N/A	N/A	N/A	N/A	N/A	N/A	N/A	N/A	N/A	N/A	N/A	15/3 POSITIVE
Patient 200	14.7	40.1	3.2	58.9	28.1	0.2	12.6	0.2	169	10.9	2	3.6	73.6	138	4.2	N/A	N/A	N/A	N/A	N/A	N/A	N/A	N/A	N/A	0.59	N/A	15/3 POSITIVE	28/3 POSITIVE	1/4 NEGATIVE	5/4 NEGATIVE
Patient 201	13.4	40.1	5.5	63.4	24.8	0.5	10.9	0.4	172	0.5	N/A	3.7	69.3	136	4	N/A	5.7	2.8	19	11	57	N/A	N/A	N/A	N/A	N/A	18/3 POSITIVE	27/3 POSITIVE	30/3 POSITIVE	31/3 NEGATIVE	2/4 NEGATIVE
Patient 202	12	35.3	9	70.9	15.1	0.2	13.7	0.1	224	30	60	2.8	63.3	133	3	N/A	8.4	3.3	24	21	N/A	14.1	1.08	98	0.27	N/A	18/3 POSITIVE	27/3 POSITIVE	31/3 NEGATIVE	5/4 NEGATIVE	30/4 POSITIVE
Patient 203	15.7	47.7	4.7	53.4	31.5	0.7	12.6	1.8	132	3	N/A	5.1	85.6	141	4	265	15	6.4	22.9	19.5	N/A	N/A	N/A	N/A	0.24	N/A	15/3 POSITIVE	25/3 POSITIVE	31/3 POSITIVE	2/4 NEGATIVE
Patient 204	14.3	42.8	10.3	62	30.9	0.1	5.4	1.6	319	114.9	15	4.5	88.4	139	3.9	N/A	N/A	N/A	23	223	59	12	0.92	121	N/A	N/A	18/3 POSITIVE	25/3 POSITIVE	28/3 NEGATIVE	31/3 POSITIVE	1/4 NEGATIVE
Patient 205	14.6	42.2	9.5	44.9	42.7	0.2	10	2.2	216	5.1	N/A	4.6	76.9	137	4.2	N/A	N/A	N/A	19	37	N/A	35.1	2.76	N/A	N/A	N/A	23/3 POSITIVE	31/3 POSITIVE	2/4 NEGATIVE
Patient 206	13	38.4	7.8	53.5	36.8	0.6	4.7	4.4	335	N/A	N/A	4.9	49	138	4	N/A	N/A	N/A	N/A	11.9	N/A	14.3	1.09	N/A	N/A	N/A	20/3 POSITIVE
Patient 207	12.6	37.3	8.5	22.8	65.5	0.8	5.5	5	297	N/A	N/A	5.1	36.74	139	4.9	N/A	N/A	N/A	N/A	10.7	N/A	14.5	1.11	N/A	N/A	N/A	20/3 POSITIVE	26/3 NEGATIVE
Patient 208	13.2	39.6	2.2	44.2	37.2	0	17.7	0.9	206	8.5	N/A	3.2	70.2	139	5	N/A	6	3.5	17	12	44	13.5	1.03	N/A	N/A	N/A	25/3 POSITIVE	2/4 NEGATIVE	4/4 NEGATIVE
Patient 209	12.7	37	4.8	47.2	44.4	1.3	6.3	0.8	214	0.2	N/A	3.8	67.6	138	4.2	133	N/A	N/A	15	6	N/A	12.7	0.97	N/A	0.27	49.86	23/3 POSITIVE	31/3 NEGATIVE
Patient 210	14.1	41.3	4.5	63.9	20.2	0.4	13.7	1.8	121	3.1	N/A	6.6	114.4	141	4.8	N/A	N/A	N/A	29	28	N/A	13.1	1	N/A	N/A	N/A	24/3 POSITIVE	31/3 NEGATIVE	2/4 NEGATIVE
Patient 211	12.1	36.8	7.4	52.6	30	0	12	3.2	178	2.3	72	1	114.6	135	4.5	284	N/A	N/A	17.8	11	N/A	N/A	N/A	N/A	0.45	163.1	25/3 POSITIVE	31/3 NEGATIVE	4/4 NEGATIVE
Patient 212	12.8	35.9	5.7	37.5	50.8	0.4	10.9	0.4	274	2.1	N/A	3.51	59.9	137	4	N/A	6.6	0.6	18	11.6	66	13.8	1.06	N/A	0.28	N/A	25/3 POSITIVE	4/4 NEGATIVE
Patient 213	11.7	37.2	6.7	68.5	22.2	0.2	8.9	0.3	242	22.8	85	6.1	82.5	136	3.9	197	10.9	2.1	14	13	72	12.7	1	N/A	0.27	126.2	25/3 POSITIVE
Patient 214	14.8	42.1	15.7	85	11.2	0.2	3.6	0	274	245.3	N/A	4.6	79.1	128	3.9	N/A	14.9	5.4	58	33	N/A	14.2	1.08	393	N/A	1370.42	20/3 POSITIVE
Patient 215	13.9	41.7	7.4	52.6	38.5	0.7	7.6	0.6	378	N/A	N/A	N/A	49.79	N/A	N/A	169	N/A	N/A	17	7.4	N/A	N/A	N/A	45.4	N/A	30	25/3 POSITIVE
Patient 216	11.4	43.4	6.1	52.3	35	0.6	11.1	0.3	406	79.9	N/A	5.1	61.5	142	4.8	N/A	N/A	N/A	N/A	N/A	N/A	N/A	N/A	N/A	N/A	N/A	24/3 POSITIVE
Patient 217	14.1	39	5	35	56.6	0.6	5.8	3	299	N/A	N/A	3	38.5	139	4.4	160	N/A	N/A	20	N/A	N/A	15.4	1.18	N/A	N/A	27.06	23/3 POSITIVE	29/3 NEGATVE	31/3 NEGATIVE	4/4 NEGATIVE
Patient 218	13.9	40.1	5.4	73.2	17.6	0.2	8.9	0.1	162	115.3	N/A	6.5	100.9	130	3.8	324	N/A	N/A	18	37	N/A	12.9	0.98	101	N/A	2376	23/3 POSITIVE	31/3 NEGATIVE	2/4 NEGATIVE
Patient 219	15.1	44.3	10.4	71.4	21	0.2	7.1	0.3	355	1.9	N/A	4.4	75.4	138	4.3	N/A	6.3	N/A	19	19	60	N/A	N/A	N/A	N/A	N/A	18/3 POSITIVE	28/3 NEGATIVE	4/4 NEGATIVE
Patient 220	12.8	38	7.5	72	19.6	0.2	8	0.2	145	17.5	N/A	2.13	95	137	3.6	N/A	7.7	3.7	32	17	N/A	N/A	N/A	N/A	N/A	N/A	26/3 POSITIVE	1/4 NEGATIVE	3/4 NEGATIVE
Patient 221	13.8	39.5	5.1	28	58	0.6	12.6	0.8	168	27	N/A	3.5	56.7	136	4.9	N/A	9.4	1.2	16	13	56	14.9	1.14	N/A	N/A	N/A	20/3 POSITIVE	???	???
Patient 222	11.5	35.7	8.1	66.4	22.8	0.2	9.1	1.5	246	95.3	N/A	2.2	55.3	137	4	168	38.2	68	22	40	37	14.1	1.08	N/A	0.27	52.52	28/3 POSITIVE	??	??
Patient 223	13.1	37.9	9	48.2	34.3	0.6	9.2	2	358	0.9	N/A	4.1	64.5	N/A	4	193	N/A	N/A	N/A	12.7	35	15.6	1.19	N/A	0.27	64.99	28/3 POSITIVE	4/4 NEGATIVE
Patient 224	14.5	43.2	5.7	40.4	43.4	0.5	14.3	1.4	263	3.4	8	4.3	94.7	138	4.2	193	N/A	N/A	19	25	N/A	13.3	1.02	161	0.28	N/A	18/3 POSITIVE	31/3 POSITIVE	3/4 NEGATIVE	6/4 NEGATIVE
Patient 225	16	45.1	6.2	50.1	39.5	0.3	10	0.1	162	4.8	2	N/A	96.5	136	4.4	N/A	4.6	2.3	23	25	45	N/A	N/A	N/A	0.35	N/A	20/3 POSITIVE	22/3 NEGATIVE	30/3 NEGATIVE
Patient 226	14.3	41.7	5.4	38.4	47.4	0.2	11.7	2.2	258	9.9	10	5.5	75.2	135	4.2	150	4	1.9	18	12	65	14	1.07	N/A	0.27	112.66	21/3 POSITIVE	30/3 NEGATIVE	1/4 NEGATIVE
Patient 227	14.7	42.3	6.6	71.7	22.5	0.2	5.5	0.1	258	89.9	N/A	4.5	101.8	134	4.1	N/A	9.2	3.9	36	31	39	14.04	1.1	68	N/A	N/A	20/3 POSITIVE	28/3 NEGATIVE	31/3 NEGATIVE
Patient 228	N/A	N/A	N/A	N/A	N/A	N/A	N/A	N/A	N/A	N/A	N/A	N/A	N/A	N/A	N/A	N/A	N/A	N/A	N/A	N/A	N/A	N/A	N/A	N/A	N/A	N/A	25/3 POSITIVE	31/3 NEGATIVE	3/4 NEGATIVE
Patient 229	14.2	40.9	4.1	46.5	42.3	0.1	10.9	0.2	302	2.4	6	4.4	60.9	137	3.9	238	2.8	1.8	20	23	58	12.4	0.95	N/A	0.27	N/A	20/3 POSITIVE	30/3 POSITIVE	2/4 POSITIVE	5/4 NEGATIVE
Patient 230	13.6	39.4	8.5	82.8	8.6	0.2	8.4	0	238	135.5	92	3.6	66.8	131	3.5	238	N/A	N/A	14.6	17.5	N/A	13.5	1.03	56	N/A	N/A	25/3 POSITIVE
Patient 231	12.8	36.2	5.5	44.4	42.3	0.4	12.8	0.1	274	1.7	10	4.4	74.4	140	3.9	160	N/A	N/A	12	9	N/A	13.7	1.05	55	0.34	54.68	26/3 POSITIVE	30/3 NEG	7/4 NEG
Patient 232	15	44.5	7	70.3	201	0.2	9.3	0.1	202	15.3	N/A	4.8	84.5	138	4.3	N/A	N/A	N/A	19	15	N/A	13.1	1	57	N/A	N/A	20/3 POSITIVE	29/3 ??	31/3 POSITIVE	1/4 POSITIVE	8/4 NEGATIVE
Patient 233	11.7	34.6	8.3	54.1	36	0.2	6.2	2.4	216	0.8	N/A	4.4	60.7	138	4.2	N/A	N/A	N/A	19	12	43	16.5	1.27	32	N/A	N/A	22/3 POSITIVE	25/3 ???	31/3 POSITIVE	3/4 POSITIVE	6/4 NEGATIVE
Patient 234	13.9	40.9	6.8	70.1	24.1	0.5	5.3	0	223	46.3	N/A	2.6	64.1	138	4	327	7	3.8	28	20	51	12.3	0.93	N/A	N/A	N/A	25/3 POSITIVE	4/4 POSITIVE	6/4 ??	8/4 NEGATIVE	10/4 NEGATIVE
Patient 235	15.7	45.4	10.5	51.9	38.6	0.6	7.9	1	258	0.4	15	5.4	65.9	141	3.9	133	N/A	N/A	12	13	N/A	15.1	1.05	49	0.27	N/A	3/4 POSITIVE	10/4 NEGATIVE
Patient 236	13.3	40.2	4.6	49.8	40.3	0.2	8.4	1.3	190	2.1	20	5.3	60.1	139	3.6	167	28.3	3.5	21.2	25	57	13	0.99	N/A	0.27	56.61	24/3 POSITIVE	30/3 ???	1/4 NEGATIVE	5/4 NEGATIVE
Patient 237	13.4	39.2	6.7	32	60.9	0.3	5.5	1.3	354	0.6	N/A	4.9	59.8	141	4.4	N/A	10.7	1.6	16	8.9	111	14.2	1.12	N/A	0.27	N/A	24/3 POSITIVE	1/4 NEGATIVE
Patient 238	16.6	48.5	5.2	63.3	28.2	0.2	8.3	0	180	88.9	50	5.4	92.3	135	4	371	9.4	N/A	50	53	88	14	1.07	N/A	3.19	N/A	18/3 POSITIVE	31/3 POSITIVE	3/ NEGATIVE	10/4 NEGATIVE
Patient 239	15.5	44.3	6.3	57.3	31.4	0.3	10.2	0.5	135	N/A	N/A	5.02	99.44	142	4.5	N/A	11	1.6	27.5	19.9	78	12.7	0.97	N/A	N/A	N/A	1/4 POSITIVE	3/4 NEGATIVE
Patient 240	15.8	46.9	6.9	79.6	14.1	0.4	4.6	1	276	0.8	22	N/A	N/A	140	4	269	N/A	N/A	17	16.7	N/A	12.3	0.93	184.2	0.27	79.24	4/4 POSITIVE	12/4 NEGATIVVE	14/4 NEGATIVE
Patient 241	16.1	46	3.4	35.8	38.1	0.3	24.6	0.3	207	2.3	N/A	4.5	79	141	4.2	N/A	9	3.9	31	53	N/A	14.1	1.08	N/A	N/A	N/A	20/3 POSITIVE	31/3 POSITIVE	10/4 NEGATIVE
Patient 242	13.9	42	5	39.4	49.3	1.3	9	0.3	225	6.2	40	6.9	98.3	139	4.1	N/A	N/A	N/A	22.6	22	82	N/A	N/A	N/A	N/A	N/A	17/3 POSITIVE	29/3 POSITIVE	31/3 ??	1/4 NEG	3/4 POSITIVE
Patient 243	15.5	46.9	7.5	58.3	26.1	0.2	15	0.3	293	1.9	N/A	2.7	70.5	142	4.2	N/A	N/A	N/A	N/A	N/A	N/A	14.6	1.12	N/A	0.67	N/A	28/3 POSITIVE	31/3 ??	12/4 POSITIVE	13/4 NEGATIVE	16/4 NEGATIVE
Patient 244	17.3	52.5	7	28.7	59.8	0.4	8.5	2.6	188	3.9	3	5.25	82.8	138	5.1	223	17	5.6	20	20.8	88	12.5	0.95	N/A	0.29	763.61	4/26/2020 (+ve)	5/13/2020 (+ve)	5/16/2020 (-ve)	5/17/2020 (-ve)
Patient 245	15.4	45.3	4.2	41	41.2	0.2	15	2.6	184	2.4	26	6.8	81	138	4.8	258	8.1	2.4	16	13	76	12.5	0.95	N/A	0.27	132	4/25/2020 (+ve)	5/4/2020 (+ve)	5/13/2020 (-ve)	5/16/2020 (-ve)
Patient 246	15.2	44.1	3.5	23.2	63.1	0.7	5.1	7.9	251	10	32	4.42	91.7	140	4.1	238	6.9	2.7	19	14.2	79	12.6	0.96	N/A	0.27	N/A	4/25/2020 (+ve)	5/13/2020 (-ve)	5/16/2020 (-ve)
Patient 247	16.3	47.2	8	60.7	29.1	0.4	9.6	0.2	318	6.2	36	4.8	85.7	139	6.4	208	11	4.2	16	21	71	13.9	1.06	64	0.3	92.57	4/21/2020 (+ve)	5/10/2020 (+ve)	5/14/2020 (-ve)	5/16/2020 (-ve)
Patient 248	16	45.4	8	65.9	25.3	0.6	7.6	0.6	245	2.9	10	3.7	92.9	135	4	251	N/A	0.4	18	21	65	N/A	N/A	N/A	1.19	189	4/14/2020 (+ve)	5/6/2020 (-ve)	5/10/2020 (+ve)	5/12/2020 (-ve)	5/16/2020 (-ve)
Patient 249	15	42.7	4.2	35.1	53.5	0.5	10.4	0.5	222	3.4	8	4.19	88.8	139	4.2	153	6.8	1	50	12.3	53	13.1	1	N/A	0.27	163	5/2/2020 (+ve)	5/8/2020 (+ve)	5/12/2020 (-ve)	5/14/2020 (-ve)
Patient 250	14.9	44.3	4.3	54.6	33	0.2	11.9	0.3	151	N/A	10	N/A	N/A	138	4.3	482	N/A	N/A	80	98.7	N/A	N/A	N/A	N/A	N/A	231	4/14/2020 (+ve)	5/6/2020 (+ve)	5/13/2020 (-ve)	5/15/2020 (-ve)
Patient 251	11.7	35.7	10.3	72.4	17.7	1	6.4	2.5	421	2.1	5	3	43.47	137	4	192	18.7	1.2	0.3	7.7	205	N/A	N/A	N/A	0.27	N/A	4/25/2020 (+ve)	5/13/2020 (-ve)
Patient 252	13.4	41.4	5.6	57.9	30.5	0.6	8.7	2.3	173	4.6	5	6.84	111	139	4	180	7.8	0.3	0.4	24.7	63	N/A	N/A	N/A	0.28	102	5/1/2020 (+ve)	5/13/2020 (-ve)
Patient 253	15.1	46.6	6.3	45.1	41.4	0.8	12.1	0.6	226	6.1	10	4.9	96	139	4	182	8.8	1.24	23	23.1	79	12.5	0.95	N/A	0.27	68	4/25/2020 (+ve)	5/13/2020 (-ve)
Patient 254	14.8	42.2	6.1	55	35	0.3	8.2	1.5	190	1.2	6	5.9	67	140	3.8	133	9.6	35	22	10.3	85	14.5	1.11	46	0.27	118	4/20/2020 (+ve)	4/23/2020 (+ve)	5/1/2020 (-ve)	5/9/2020 (-ve)
Patient 255	16.3	47.2	8	60.7	29.1	0.4	9.6	0.2	318	6.2	36	4.8	85	139	6.4	208	10.4	4.5	16	25	71	13.9	1.06	64	0.3	92.57	4/21/2020 (+ve)	4/28/2020 (+ve)	5/6/2020 (+ve)	5/10/2020 (+ve)	5/14/2020 (-ve)
Patient 256	15.2	44.1	3.5	23.1	63.1	0.7	7.9	5.1	251	10	32	4.42	91	140	4.1	238	8.8	2.7	19	14.2	79	12.6	0.95	N/A	0.27	N/A	4/25/2020 (+ve)	5/13/2020 (-ve)
Patient 257	15.2	45.1	15	90.5	5	0	4.3	0.2	175	2.4	26	6.8	81	138	4.8	258	8	2.4	16	17	76	12.5	0.95	N/A	0.27	132.42	4/25/2020 (+ve)	2020-05-11	2020-05-13
Patient 258	17.3	52.5	7	28.7	59.87	0.4	8.5	2.6	188	3.9	4	5.25	82.8	138	5	223	17	5.6	20	20.8	125	0.95	N/A	23	0.29	763.61	4/26/2020 (+ve)	5/6/2020 (+ve)	5/11/2020 (+ve)	5/13/2020 (-ve)
Patient 259	12	34.9	6.8	75.8	16.4	0.1	7.5	0.2	152	20.1	10	2.9	46.5	136	3.6	180	9.5	1.3	19.4	29	65	12.7	0.97	43	2.2	17.89	4/7/2020 (+ve)	4/14/2020 (+ve)	4/30/2020 (+ve)
Patient 260	13.9	39.4	5.9	61.2	23.8	0.3	13.3	0.9	351	3.9	5	4.2	62.8	136	4.2	172	28.8	11.3	14	9	85	14.6	1.12	36.4	0.27	57.47	4/19/2020 (+ve)	4/22/2020 (-ve)	2020-05-06
Patient 261	14	39.2	3.8	62	19.8	0.3	15.6	2.3	228	1.8	18	3.5	64.9	138	4.3	149	N/A	N/A	18	19.8	N/A	N/A	N/A	N/A	0.27	129.8	5/4/2020 (+ve)	5/13/2020 (-ve)
Patient 262	16.4	49	6.3	76	11.1	0.3	10.7	1.9	224	11.5	4	2.8	96	139	4.3	264	29.5	10.2	26	32	N/A	14.1	1.08	N/A	0.27	26.09	5/5/2020 (+ve)	5/13/2020 (-ve)
Patient 263	14	40.5	6.5	43.5	36.6	0.7	18.9	0	383	16.7	15	6.12	89	138	4	254	9.5	0.7	20.7	41.9	112	13.5	1.03	130	0.27	25.26	4/6/2020 (+ve)	4/19/2020 (+ve)	4/26/2020 (+ve)	5/6/2020 (-ve)
Patient 264	13	37.2	10.4	80.5	11.3	0.6	7.1	0.5	288	1.5	50	2.8	53.5	N/A	N/A	269	N/A	N/A	N/A	N/A	N/A	14.6	1.11	N/A	0.27	45.31	4/4/2020 (+ve)	4/11/2020 (+ve)	4/18/2020 (+ve)	4/27/2020 (+ve)
Patient 265	12.7	37	6.6	56.4	35.6	0.3	5.6	2.1	176	0.8	N/A	2.3	54.5	140	3.8	N/A	9.6	1.4	N/A	22.8	N/A	14.7	1.13	N/A	0.27	N/A	5/13/2020 (+ve)	5/16/2020 (-ve)	5/18/2020 (-ve)
Patient 266	12.4	37.7	7	39.9	51.1	0.6	7.1	1	348	3.4	25	4.5	71.3	139	N/A	231	6.9	0.3	14	10.5	154	14.2	1.09	N/A	0.55	12.81	4/21/2020 (+ve)	4/28/2020 (+ve)	5/6/2020 (+ve)	5/12/2020 (-ve)	5/18/2020 (-ve)
Patient 267	15.8	46.4	6	63.5	20.6	0.8	14.9	0.2	227	2.6	15	4.3	86	139	4.3	151	7.8	1.3	N/A	15.4	60	12.5	0.95	N/A	0.27	91.97	5/8/2020 (+ve)
Patient 268	13.7	41.7	9.8	67.4	26.4	0.4	5.4	0.4	268	2.6	46	4.8	72.7	140	3.9	168	10.2	0.45	17	10	141	12.7	0.97	42	0.27	35.73	4/12/2020 (+ve)	4/30/2020 (+ve)
Patient 269	12.3	63.7	6.1	45.3	43.1	0.8	9.2	1.6	201	0.7	10	3.6	56.3	N/A	N/A	128	N/A	N/A	16	11.1	35	N/A	N/A	N/A	0.39	10.95	5/10/2020 (+ve)
Patient 270	15.1	42	6.2	37.4	49.7	0.5	9.1	3.3	174	0.6	2	4.6	72.33	138	3.6	19	10.9	1.9	20	17.1	76	14.6	1.12	N/A	0.27	123.91	5/10/2020 (+ve)
Patient 271	15.8	44.2	6.3	39.9	50.6	0.5	7.6	1.6	180	10.7	N/A	4.2	62.33	N/A	136	231	N/A	N/A	35	68.8	N/A	N/A	N/A	N/A	N/A	247.55	4/12/2020 (+ve)	4/19/2020 (+ve)	4/26/2020 (-ve)	4/27/2020 (+ve)	5/1/2020 (-ve)
Patient 272	16.3	47.3	6.2	49.8	30.2	0.5	19.2	0.3	269	1.8	39	4	78.9	137	3.9	166	18.8	2.2	17.7	20	87	N/A	N/A	126	0.27	238.07	5/4/2020 (+ve)	2020-05-13
Patient 273	10.3	31.7	9.5	79.4	11.5	0.4	6.7	2	288	94.3	110	31.7	447.8	138	3.3	306	13.8	6.7	41	36	71	16	1.06	54	1.38	377.1	4/5/2020 (+ve)	4/12/2020 (-ve)	4/14/2020 (+ve)	5/13/2020 (-ve)
Patient 274	16.5	48.6	5.9	33.3	44	0.7	21	1	296	1.6	4	3.6	70	137	4.6	215	12.7	2.4	23	34.8	87	13.4	1.02	129	0.32	206.03	5/1/2020 (+ve)	5/7/2020 (-ve)	5/17/2020 (-ve)
Patient 275	12.6	35.4	9	49.3	32.6	0.6	16.4	1.1	394	N/A	N/A	4.9	46.5	138	4.4	N/A	N/A	N/A	43	24	N/A	N/A	N/A	N/A	N/A	N/A	4/4/2020 (+ve)	4/16/2020 (+ve)	4/20/2020 (-ve)	4/26/2020 (-ve)	4/27/2020 (+ve)
Patient 276	15.7	43	6.9	53.2	35.7	0.3	9.1	1.7	241	0.8	10	3.4	56.4	139	4	123	14.5	2.7	15	10.2	75	N/A	N/A	N/A	0.27	99.35	5/11/2020 (+ve)	5/17/2020 (-ve)
Patient 277	14.2	42.8	5.9	44.4	37.2	1	17.2	0.2	254	1.8	20	6.12	77	137	4	151	6.9	1	18.9	21.1	74	N/A	N/A	57	0.65	214.57	5/1/2020 (+ve)
Patient 278	15.2	45.2	6	61.2	28.2	0.5	8.8	1.3	218	1.2	N/A	5.7	75.9	139	3.3	181	14.8	5.7	24	28	N/A	12.7	0.97	N/A	0.28	N/A	5/8/2020 (+ve)	2020-05-17
Patient 279	11.9	36.3	8.5	53.6	36.4	0.3	7.8	1.9	349	0.6	46	6	76.4	140	4.4	204	3.8	0.7	15	10	67	15	1.15	222	0.27	35.56	4/11/2020 (+ve)	4/24/2020 (+ve)
Patient 280	13.1	38.3	10.7	50.6	41.3	0.8	5.8	1.5	301	2	N/A	2	40.6	135	4	N/A	9	1.15	18	17.4	N/A	14.1	1.08	78	0.34	N/A	5/12/2020 (+ve)	5/18/2020 (-ve)	5/25/2020 (-ve)
Patient 281	13.6	40.3	5	39.5	45.3	0.7	14.2	0.3	222	0.4	40	4.9	48.5	140	4.4	197	12	4.3	18	6	60	14.3	1.09	N/A	0.28	12.43	4/9/2020 (+ve)	4/16/2020 (+ve)	5/24/2020 (-ve)
Patient 282	13.1	38.4	8.9	59.7	31.1	0.2	8.4	0.6	221	0.5	42	4	48.5	138	4	237	13.8	1.5	15	14	76	11.1	0.84	N/A	0.027	133.45	4/9/2020 (+ve)	5/24/2020 (-ve)
Patient 283	14.7	41.5	3.5	48.9	39.6	0.6	10	0.9	240	3.3	7	5.1	87.3	137	4.2	237	13.9	6	20	23	43	12.1	0.92	27	0.29	254.68	5/5/2020 (+ve)	5/24/2020 (-ve)
Patient 284	16.2	45.8	6.3	56.6	29.9	0.6	7.8	5.1	224	1	3	4.7	79.2	141	4.6	191	N/A	N/A	N/A	N/A	N/A	N/A	N/A	83.6	0.28	125.06	5/14/2020 (+ve)	5/24/2020 (-ve)
Patient 285	12.3	37.6	7.9	69.7	21.7	0.4	7.2	1	375	29.7	107	10.3	91.35	137	3.9	362	14.9	2	23	14.3	55	24	1.87	48	1.48	326.42	4/12/2020 (+ve)	5/23/2020 (-ve)	5/25/2020 (-ve)
Patient 286	12.1	37.1	8.8	44	37.5	0.8	7	11.7	174	1.5	N/A	4.3	55.96	139	3.9	153	13.7	1.5	N/A	8.1	70	15.4	1.18	N/A	0.35	N/A	5/12/2020 (+ve)	5/24/2020 (-ve)
Patient 287	13.6	39.7	9	63.6	24.2	0.4	10.2	1.6	232	21.3	70	7.49	127.4	139	3.4	382	17	6	25	21	60	14.1	1.08	70	0.27	266.34	4/18/2020 (+ve)	5/11/2020 (+ve)	5/17/2020 (-ve)	5/24/2020 (-ve)
Patient 288	11.3	35.4	7	63.6	30.4	0.9	8.3	1.8	297	0.8	30	3.22	58.5	140	4	245	7.7	1	15	8.3	71	N/A	N/A	N/A	0.27	N/A	5/13/2020 (+ve)	5/25/2020 (-ve)	5/27/2020 (-ve)
Patient 289	11.9	36.5	5.4	49.6	41.5	0.4	5.4	3.1	289	N/A	35	4.3	69.24	139	4.3	205	7.3	1	N/A	N/A	N/A	N/A	N/A	N/A	0.27	N/A	5/11/2020 (+ve)	5/17/2020 (-ve)	5/23/2020 (+ve)	5/25/2020 (-ve)
Patient 290	16.7	49	6.7	52.8	36.4	0.4	8	2.4	149	7	35	5.66	68	138	3.7	183	12.3	2.6	15	14.9	88	12.5	0.95	N/A	0.27	150.64	5/8/2020 (+ve)	5/16/2020 (+ve)	5/23/2020 (+ve)	5/25/2020 (-ve)	5/27/2020 (-ve)
Patient 291	13	37.7	5.4	61	30.5	0.8	1.4	0.8	312	0.8	N/A	5.6	36.46	N/A	N/A	219	N/A	N/A	3	22	N/A	N/A	N/A	N/A	N/A	19.34	5/17/2020 (+ve)	5/24/2020 (-ve)
Patient 292	13.9	42.2	9.3	51.7	38.6	0.4	7.5	1.8	206	2.6	6	6.7	81.8	132	4	138	9.3	1	42	61.8	76	N/A	N/A	N/A	0.26	147.72	5/18/2020 (+ve)	5/24/2020 (-ve)	5/26/2020 (-ve)
Patient 293	13.9	40.9	6.3	67	17.6	0.3	12.4	2.7	260	4.7	70	2.73	77.4	141	3.7	188	9.4	1.4	52	16.9	125	13.5	1.01	151	0.3	61.86	4/20/2020 (+ve)	4/30/2020 (+ve)	5/23/2020 (+ve)	5/25/2020 (-ve)	5/27/2020 (-ve)
Patient 294	15.6	45.6	6.5	60.5	32	0.5	6.7	0.3	183	1	20	4.3	65.9	142	3.9	N/A	13.6	1.4	19	11.6	61	13.3	1.02	N/A	N/A	64.24	5/21/2020 (+ve)	5/28/2020 (-ve)	5/30/2020 (-ve)
Patient 295	12	39.9	5.6	56.4	33.5	0.4	7.8	1.9	258	1.8	2	4	60.3	139	3.9	N/A	10	N/A	32	15.3	48	N/A	N/A	N/A	N/A	N/A	5/21/2020 (+ve)	5/30/2020 (-ve)
Patient 296	13.6	39.8	8.9	50.3	37.7	1.2	8.1	2.7	221	5	55	11.8	122.35	141	4	N/A	N/A	N/A	18	15.4	N/A	13.2	1.01	315.3	0.42	119.03	5/21/2020 (+ve)	5/28/2020 (-ve)	5/30/2020 (-ve)
Patient 297	13.9	43.3	9.3	67.9	24.1	0.3	6.2	1.5	297	15.3	N/A	4.9	63.9	144	3.3	262	12.3	0.7	21	16.2	N/A	N/A	N/A	N/A	N/A	12.48	5/20/2020 (+ve)	5/27/2020 (-ve)
Patient 298	11.5	35.5	8.2	56.6	33.6	0.4	8.1	1.3	324	0.8	15	4.3	46.9	139	3.8	N/A	9.7	1.3	15	16.8	65	13.1	1	N/A	0.27	6.69	5/19/2020 (+ve)	5/27/2020 (-ve)	5/29/2020 (-ve)
Patient 299	13.7	41.9	6.5	57.1	31.4	0.5	9.6	1.4	273	1.9	25	4	46.93	143	4.6	N/A	12.2	1.8	19	12.2	69	13.5	1.03	N/A	1.17	30.69	5/20/2020 (+ve)	5/27/2020 (-ve)	5/29/2020 (-ve)
Patient 300	13	37.5	8.8	47.4	43	0.5	8.2	0.9	278	30.6	52	5.3	68.47	141	3.9	192	13.4	2	24	21	73	13.4	1.02	N/A	0.42	34.66	5/19/2020 (+ve)	5/27/2020 (-ve)	5/29/2020 (-ve)
Patient 301	13.4	39.2	7.4	45.1	47	0.5	7.1	0.3	293	1.2	N/A	3.99	48.3	141	3.9	N/A	1.3	1	18	9.3	69	12.9	0.98	N/A	0.29	49.22	5/20/2020 (+ve)	5/27/2020 (-ve)	5/29/2020 (-ve)
Patient 302	12.5	36.7	6.6	48.2	41.5	0.5	7.1	2.7	278	0.8	N/A	N/A	33.23	N/A	N/A	222	N/A	N/A	28	14.4	N/A	N/A	N/A	114.7	N/A	N/A	5/20/2020 (+ve)	5/22/2020 (-ve)	5/25/2020 (-ve)
Patient 303	13	37.7	7	49.8	40.9	0.7	8	0.6	257	0.6	12	5.2	71	138	3.9	N/A	12.5	2	16	14.5	13.9	1.06	N/A	N/A	N/A	16.26	5/20/2020 (+ve)	5/27/2020 (-ve)	5/29/2020 (-ve)
Patient 304	12.5	37.4	10.9	81.2	14	0.4	3.8	0.6	363	4.5	25	6	87.7	142	3.9	242	11.7	1.7	18	18.8	85	N/A	N/A	N/A	0.27	N/A	5/17/2020 (+ve)	5/25/2020 (+ve)	5/27/2020 (-ve)	5/29/2020 (-ve)
Patient 305	13.9	41.2	8.6	62.8	29.6	0.5	5.9	1.2	245	0.8	2	6.5	82.5	141	4.4	162	12	1.6	26	23.2	58	13.1	1	N/A	0.27	151.72	5/18/2020 (+ve)	5/24/2020 (+ve)	5/26/2020 (-ve)	5/30/2020 (-ve)
Patient 306	13.1	38.1	5.2	54.7	36.1	0.6	7.3	1.3	240	3.4	30	5.8	52.2	139	4.3	259	13.5	1.2	23	19.7	73	13.1	1	N/A	N/A	42.81	5/20/2020 (+ve)	5/27/2020 (+ve)	5/29/2020 (-ve)	5/31/2020 (-ve)
Patient 307	12.9	37	4.9	38.2	50.9	0.6	7.9	2.4	297	0.8	15	4.5	40.4	138	4.3	N/A	8.4	0.9	28	16	228	12.8	0.98	N/A	N/A	N/A	5/20/2020 (+ve)	5/27/2020 (+ve)	5/29/2020 (-ve)	5/31/2020 (-ve)
Patient 308	12.4	36.5	5.3	47	38.6	0.8	9.6	4	310	0.6	6	3.6	40.4	139	4.4	264	N/A	N/A	35	15	N/A	N/A	N/A	435.7	0.27	N/A	5/20/2020 (+ve)	5/22/2020 (+ve)	5/25/2020 (+ve)	5/26/2020 (-ve)	5/30/2020 (-ve)
Patient 309	15.5	45.3	9	66.5	23.5	0.5	7.7	1.5	216	6.6	15	5	63.7	139	4.7	177	16.4	1.5	33	52	103	N/A	N/A	N/A	N/A	98.45	5/17/2020 (+ve)	5/23/2020 (-ve)	5/25/2020 (+ve)	5/27/2020 (-ve)	5/29/2020 (-ve)
Patient 310	14.4	43.3	2.7	12.6	70.8	0.7	11.8	4.1	220	3.9	11	4.2	58.88	138	4.4	122	5.6	1.1	18	10.7	95	12	0.91	N/A	0.27	41.88	5/16/2020 (+ve)	5/23/2020 (+ve)	5/27/2020 (-ve)	5/29/2020 (-ve)
Patient 311	14.5	42.1	7.5	49.6	37.3	0.8	9.2	3.1	219	0.6	8	5.9	79.89	140	4.3	N/A	12.6	1.4	21	18.6	89	14	1.07	N/A	0.27	N/A	5/12/2020 (+ve)	5/24/2020 (+ve)	5/27/2020 (-ve)	5/29/2020 (-ve)
Patient 312	16.4	47.2	10	66.3	22.9	0.6	7.5	2.7	261	2	5	6	79.33	139	4.5	274	19.9	1.3	25	37.4	N/A	13.8	1.06	N/A	0.27	380.94	5/22/2020 (+ve)	5/24/2020 (+ve)	5/27/2020 (-ve)	5/31/2020 (-ve)
Patient 313	14.6	42.7	7.9	67.2	21.3	0.6	7.4	1.5	257	1	N/A	6.1	94.8	138	4	213	N/A	N/A	32	35	N/A	14.1	1.08	N/A	0.27	60.85	5/22/2020 (+ve)	5/24/2020 (+ve)	5/27/2020 (-ve)	5/29/2020 (-ve)
Patient 314	17.3	50.2	8.9	59	30.1	0.5	7.1	3.3	278	1.2	10	3.3	77.92	136	136	228	N/A	N/A	24	36	N/A	14.7	1.13	N/A	0.27	188.31	5/22/2020 (+ve)	5/24/2020 (+ve)	5/29/2020 (-ve)	5/31/2020 (-ve)
Patient 315	15.1	44.8	8.3	53.1	32.7	0.9	6.6	6.7	235	2.1	N/A	4.6	85.67	140	5	213	N/A	N/A	18	42.5	N/A	13.5	N/A	N/A	0.27	113.46	5/22/2020 (+ve)	5/25/2020 (-ve)	5/29/2020 (-ve)
Patient 316	14.3	42.7	6.3	57.9	32.8	1	7.3	1	219	1.8	2	5.9	60.28	143	4.4	202	8.4	0.8	N/A	9.3	N/A	N/A	N/A	N/A	0.32	N/A	5/21/2020 (+ve)	5/27/2020 (-ve)	5/29/2020 (-ve)
Patient 317	14.6	43.1	3.9	58.6	28.5	0.3	12.2	0.4	178	5.5	46	3.54	78	137	3.5	185	9	1.9	37	30	53	12.8	0.98	N/A	0.27	217.59	5/8/2020 (+ve)	5/24/2020 (+ve)	5/27/2020 (-ve)	5/29/2020 (-ve)
Patient 318	15.3	43.6	5.7	46.4	37.3	0.4	15.5	0.4	222	10	3	5	69.46	141	3.6	202	16.3	1.9	23	15	92	13.2	1.01	N/A	0.27	N/A	5/19/2020 (+ve)	5/24/2020 (+ve)	5/29/2020 (-ve)	6/1/2020 (-ve)
Patient 319	14.8	44.4	12	48.8	39.4	0.4	8.3	3.1	213	0.8	5	3.5	80.74	134	3.7	N/A	6.3	0.6	14	7.3	N/A	N/A	N/A	N/A	0.27	N/A	5/21/2020 (+ve)	5/28/2020 (-ve)	6/1/2020 (-ve)
Patient 320	13.7	42.4	7	64	25.1	0.9	7.7	2.3	210	6.5	23	7.2	84.26	141	4.2	N/A	10.8	1.8	21	15	N/A	N/A	N/A	N/A	0.48	N/A	5/21/2020 (+ve)	5/29/2020 (-ve)	5/31/2020 (-ve)
Patient 321	13.7	39.8	6.8	48.3	38.1	0.8	10.6	2.2	250	N/A	22	6.8	78.22	N/A	N/A	217	N/A	N/A	19	15	N/A	N/A	N/A	N/A	N/A	188.88	5/23/2020 (+ve)	5/29/2020 (-ve)	5/31/2020 (-ve)
Patient 322	17.9	51.6	8.5	55.7	33.5	1	6.1	3.7	183	4.5	1	5	72.98	137	4.8	316	20.9	0.95	27	19	N/A	14	1.07	N/A	0.32	98.12	5/22/2020 (+ve)	5/29/2020 (-ve)	5/31/2020 (-ve)
Patient 323	13.8	39.2	5.9	54.5	35.3	0.7	7.8	1.7	223	N/A	26	3.1	45.8	135	3.8	N/A	N/A	N/A	28	17.5	N/A	16.3	1.25	30.7	0.27	N/A	5/22/2020 (+ve)	5/29/2020 (-ve)	5/31/2020 (-ve)
Patient 324	13.3	41.4	10.7	46.6	42.9	0.7	8	1.8	326	2.5	N/A	4.7	63.25	141	4	224	16.6	0.4	26	25	N/A	13.9	1.06	128	0.27	N/A	5/21/2020 (+ve)	5/30/2020 (-ve)	6/3/2020 (-ve)
Patient 325	16.4	47.3	5.2	53.3	34.6	0.5	10	1.6	125	3	10	5	88	136	3.8	177	13.9	5.5	13	15	48	14.1	1.08	75	0.27	216.87	4/24/2020 (+ve)	5/12/2020 (+Ve)	5/16/2020 (-ve)	5/23/2020 (+ve)	5/30/2020 (-ve)
Patient 326	15.4	45.7	4.8	62.8	28.5	1.3	6.2	1.3	235	2.7	40	5.6	75.52	139	3.9	260	N/A	N/A	126	29	N/A	N/A	N/A	N/A	N/A	250.23	5/9/2020 (+ve)	5/15/2020 (+ve)	5/31/2020 (-ve)	6/2/2020 (-ve)
Patient 327	13.1	39.3	6.5	61.9	28.4	1	5.7	3	176	N/A	10	N/A	92.5	N/A	N/A	210	N/A	N/A	18	9.4	N/A	N/A	N/A	N/A	N/A	62.53	5/23/2020 (+ve)	6/2/2020 (-ve)	6/3/2020 (-ve)
Patient 328	16.2	48.4	10	62.3	27.4	0.5	8.9	0.7	160	13.7	10	3.2	69.55	138	4.4	262	15.7	N/A	23	16	N/A	N/A	N/A	N/A	0.38	N/A	5/21/2020 (+ve)	6/1/2020 (-ve)	6/3/2020 (-ve)
Patient 329	15.1	43.3	4.7	71.2	15.2	0.3	12.1	1.2	215	3.5	N/A	N/A	68.6	137	3.4	N/A	N/A	N/A	19	13	N/A	13.8	1.06	N/A	0.27	99.1	5/24/2020 (+ve)	5/30/2020 (-ve)	6/1/2020 (-ve)
Patient 330	15.1	44	4.8	57.1	32.5	0.4	7.4	2.6	225	N/A	7	6.7	71.4	137	3.4	N/A	2.9	2.4	24	28	N/A	12.7	0.97	71.4	0.37	N/A	5/19/2020 (+ve)	6/1/2020 (-ve)	6/3/2020 (-ve)
Patient 331	13.8	42	4.2	42.4	36.5	0	21.1	0	170	10.3	13	6.1	86.6	139	3.9	208	N/A	N/A	18	33	57	14.6	0.94	N/A	0.27	63.52	5/4/2020 (+ve)	5/31/2020 (-ve)	6/2/2020 (-ve)
Patient 332	13	40.5	7.1	71.7	19.1	0.8	5.5	2.9	218	1.1	N/A	3.2	67.1	136	3.8	N/A	N/A	N/A	N/A	N/A	N/A	N/A	N/A	N/A	N/A	N/A	5/21/2020 (+Ve)	6/3/2020 (-ve)	6/5/2020 (-ve)
Patient 333	13.4	37.8	6.4	54	38.6	0.8	6	0.5	219	0.6	5	3.9	60.65	138	4.2	113	N/A	N/A	N/A	N/A	N/A	14.7	1.13	N/A	0.27	61.89	5/11/2020 (+ve)	5/23/2020 (+ve)	5/31/2020 (-ve)	6/2/2020 (-ve)
Patient 334	13.9	42.9	7.8	51.8	37.5	0.6	9.2	0.9	220	2.4	N/A	4.6	71.48	136	4.6	N/A	N/A	N/A	N/A	N/A	N/A	N/A	N/A	N/A	N/A	274.67	5/18/2020 (+ve)	5/24/2020 (+ve)	6/1/2020 (-ve)	6/3/2020 (-ve)
Patient 335	7.5	25.2	6.4	86	7.9	1.1	4.5	0.5	198	3.3	N/A	8.3	87.69	141	3.7	N/A	8.8	1.1	16	9.5	N/A	N/A	N/A	N/A	1.05	N/A	5/17/2020 (+ve)	5/24/2020 (-ve)	5/26/2020 (+ve)	6/1/2020 (-ve)	6/3/2020 (-ve)
Patient 336	12.3	36.4	6.2	36.2	49.3	1	9.5	4	372	0.6	N/A	3.2	31.9	136	4.9	334	N/A	N/A	30	13.4	N/A	N/A	N/A	136.7	N/A	26.09	5/20/2020 (+ve)	5/22/2020 (+ve)	5/28/2020 (+ve)	5/30/2020 (-ve)	6/2/2020 (-ve)
Patient 337	12.5	37.6	7.8	64.3	26	0.4	7.6	1.7	316	5	30	3.3	42	142	4.5	N/A	8.9	1.3	18	11	92	13.1	1	N/A	0.27	N/A	5/20/2020 (+ve)	5/29/2020 (-ve)	6/2/2020 (-ve)
Patient 338	11.4	33.7	9.8	77.5	16.6	0.1	5.8	0	322	9.3	N/A	4	53.8	134	4.5	N/A	11	1.5	26	10	87	13.1	1	N/A	0.41	N/A	5/20/2020 (+ve)	6/2/2020 (-ve)	5/6/2020 (-ve)
Patient 339	11.7	33.3	6.6	45.4	44.8	0.3	5.4	1.7	289	9.4	N/A	5.4	56.07	131	4.2	191	6.8	1	19	14	N/A	12.3	0.94	N/A	0.33	N/A	5/20/2020 (+ve)	6/2/2020 (-ve)	6/5/2020 (-ve)
Patient 340	12.6	36.8	6.6	58	34.7	0.1	7.1	0.1	109	42.6	N/A	5.1	88.5	132	4.3	337	N/A	N/A	50	25	N/A	12.8	0.98	N/A	N/A	159.5	5/23/2020 (+ve)	6/2/2020 (-ve)	6/5/2020 (-ve)
Patient 341	14	41.5	8.4	70.7	20.4	0.2	8.2	0.5	249	44.6	16	5.2	64.5	144	3.7	435	14	2.1	25	99.1	73	13	0.99	N/A	0.8	662.46	5/17/2020 (+ve)	5/25/2020 (+ve)	6/1/2020 (-ve)	6/6/2020 (-ve)
Patient 342	7.5	23.5	7.6	77.9	18.3	0.3	3.1	0.4	315	30.2	135	16.7	209	135	4.3	368	N/A	N/A	36	23.6	90	13.3	1.02	N/A	0.41	1011.91	5/23/2020 (+ve)	6/2/2020 (-ve)	6/5/2020 (-ve)
Patient 343	16.5	47.2	4.3	40.7	40.3	1.4	16.4	1.2	156	N/A	40	5	89.3	141	4	1	16	2.4	33	50	N/A	12.5	0.95	N/A	0.41	160.4	5/19/2020 (+ve)	5/25/2020 (+ve)	6/1/2020 (-ve)	6/5/2020 (-ve)
Patient 344	16.1	45.8	4.2	46.7	37	1.2	13.2	1.9	216	1.1	8	3.8	73.56	143	4.8	163	6.8	0.8	27	63.3	94	N/A	N/A	N/A	0.27	118.47	5/11/2020 (+ve)	5/17/2020 (-ve)	5/23/2020 (+ve)	6/2/2020 (-ve)	6/5/2020 (-ve)
Patient 345	15	43.1	4.1	50.3	37	0.6	12	0.1	132	33.3	N/A	4.8	67.4	138	3.9	320	9.3	1.3	39	25.8	69	N/A	N/A	N/A	N/A	N/A	5/25/2020 (+ve)	6/1/2020 (-ve)	6/3/2020 (-ve)
Patient 346	14.8	44.6	5.8	55.9	23.8	0.6	19.4	0.3	255	3.3	N/A	3.2	67.4	136	4.5	150	20.8	2.2	19	13.7	N/A	N/A	N/A	N/A	0.28	84.94	5/24/2020 (+ve)	6/1/2020 (-ve)	6/3/2020 (-ve)
Patient 347	11.1	31.9	7.2	63.3	25.7	0.3	9.9	1.2	230	1.2	N/A	3.6	39.8	136	3.8	163	6.6	0.7	16	9.2	N/A	12.6	0.96	N/A	N/A	13.08	5/22/2020 (+ve)	6/2/2020 (-ve)	6/5/2020 (-ve)
Patient 348	15.6	48.1	7.8	72.5	19.4	0.4	7.1	0.6	231	2.7	3	5.5	103.25	139	3.5	202	14.5	2.3	17	10.6	70	14.3	N/A	N/A	0.27	21.48	5/18/2020 (+ve)	5/24/2020 (+ve)	6/2/2020 (-ve)	6/5/2020 (-ve)
Patient 349	15	45.5	5.2	36.7	50.1	0.6	11.3	1.3	230	4.5	N/A	6.7	77.3	139	4.4	145	9.9	0.8	26	28.5	87	N/A	N/A	N/A	0.2	142.9	5/21/2020 (+ve)	5/25/2020 (+ve)	6/2/2020 (-ve)	6/5/2020 (-ve)
Patient 350	13.6	39.3	7.6	45.6	29.7	1.3	23.3	0.1	236	6.6	82	12.7	96.53	131	4.5	233	8.7	1.4	34	25.7	N/A	13.4	1.02	N/A	0.7	189.93	5/20/2020 (+ve)	6/2/2020 (-ve)	6/5/2020 (-ve)
Patient 351	13.3	39.9	9.6	57	33.4	0.6	9.6	0.4	363	7.1	100	3.8	58.4	142	4.7	158	10.9	N/A	N/A	80.7	N/A	12.2	0.93	68.6	0.27	32.14	5/20/2020 (+ve)	6/2/2020 (-ve)	6/5/2020 (-ve)
Patient 352	14.5	43.9	8.8	42.8	45.7	0.6	8.8	2.1	282	6.8	35	4.3	64.5	138	4.2	N/A	10	0.7	21	14	N/A	11.8	0.9	N/A	0.27	125.83	5/26/2020 (+ve)	6/2/2020 (-ve)	6/5/2020 (-ve)
Patient 353	14.4	42.8	3.8	38.3	48.7	0.3	9.5	3.2	116	5.9	4	5.7	73.9	139	4.7	141	10	2.7	20.7	26.3	N/A	13.3	1.02	N/A	0.27	N/A	5/15/2020 (+ve)	6/5/2020 (-ve)	6/7/2020 (-ve)
Patient 354	13.1	40	3.4	38.8	45.5	0.3	15.1	0.8	190	4.4	N/A	5.8	68.8	140	4	206	9	1.6	33	25	N/A	13.6	1.04	N/A	N/A	N/A	5/16/2020 (+ve)	5/24/2020 (+ve)	6/2/2020 (-ve)	6/5/2020 (-ve)
Patient 355	13.4	41.8	3.3	44.7	36.8	0.3	14.9	3.3	186	5.7	15	5.4	65.64	136	4.6	273	8.6	1	35	56.8	84	11.6	0.88	N/A	0.68	203.35	5/18/2020 (+ve)	5/25/2020 (+ve)	6/2/2020 (-ve)	6/5/2020 (-ve)
Patient 356	16.4	50	3.8	44.5	43.5	0.1	11.5	0.4	306	1.4	N/A	4.3	81.34	139	3.9	211	9.6	1.4	25	23.2	N/A	13.2	1.01	N/A	0.27	177.65	5/18/2020 (+ve)	5/25/2020 (+ve)	6/3/2020 (-ve)	6/6/2020 (-ve)
Patient 357	15	45.8	5.7	55.2	30.9	0.9	9.5	3.5	231	0.8	N/A	5.8	94.2	144	4	143	15.9	2.2	19	11	N/A	13.8	1.06	N/A	2.97	102.98	5/18/2020 (+ve)	6/5/2020 (-ve)	6/7/2020 (-ve)
Patient 358	8.9	27.1	5	84	12.4	0.2	3.4	0	213	212	125	4.6	54.1	135	3.6	506	15	3.2	44	35.2	79	14	1.07	547.4	3.03	110.91	5/19/2020 (+ve)	6/3/2020 (-ve)	6/6/2020 (-ve)
Patient 359	12.9	35.4	9.9	25.4	63.3	0.8	8.7	1.8	225	0.8	N/A	4.1	21.37	139	4.5	318	N/A	N/A	34	16	N/A	N/A	N/A	124.5	N/A	37.8	5/20/2020 (+ve)	5/22/2020 (+ve)	5/25/2020 (+ve)	5/30/2020 (+ve)	6/2/2020 (-ve)
Patient 360	12	36.8	3.8	52.6	36.6	0.3	9.2	1.3	225	3.1	10	3.2	57	141	4.1	N/A	8.2	0.9	19	11.6	55	13.5	1.03	N/A	0.37	N/A	5/20/2020 (+ve)	6/2/2020 (-ve)	6/6/2020 (-ve)
Patient 361	13.6	41	85.7	71.5	19.9	0.6	7.7	0.3	381	115.7	N/A	5.5	135	135	3.8	260	12.7	2.7	45	37	48	14	1.07	171.3	1.07	257.72	5/20/2020 (+ve)	6/2/2020 (-ve)	6/6/2020 (-ve)
Patient 362	16.4	48.3	8.1	61	26.8	0.5	9.4	2	212	4.9	23	5.8	77.6	142	4.6	188	7.7	0.8	26	41	N/A	13.5	1.03	N/A	0.27	257.67	5/20/2020 (+ve)	6/2/2020 (-ve)	6/7/2020 (-ve)
Patient 363	13.4	75.4	5	32.4	57.6	0.8	6.6	2.6	248	0.8	N/A	5.2	34.99	136	4	28	10.8	N/A	31	15	N/A	13.8	1.06	77	0.27	36.68	5/26/2020 (+ve)	6/2/2020 (-ve)	6/6/2020 (-ve)
Patient 364	12.8	38.1	10.2	32.3	58.5	0.6	6.6	2	237	0.6	N/A	4.8	20.9	137	4.7	368	N/A	N/A	47	23	N/A	N/A	N/A	100.4	N/A	N/A	5/27/2020 (+ve)	6/4/2020 (-ve)	6/6/2020 (-ve)
Patient 365	13.3	39.7	7.2	54.7	31.9	0.6	10.6	2.2	213	1.8	32	4.7	62.93	141	4	N/A	15	1.8	24	14	71	N/A	N/A	N/A	N/A	N/A	5/28/2020 (+ve)	6/3/2020 (-ve)	6/6/2020 (-ve)
Patient 366	13.1	37.6	5.5	41.4	50.4	0.5	7	0.7	223	0.6	4	1.9	53.6	140	3.6	140	11.8	1.9	16	7.5	44	13.4	1.02	N/A	0.27	N/A	5/28/2020 (+ve)	6/1/2020 (-ve)	6/7/2020 (-ve)
Patient 367	14	41	10.8	84.5	9.6	0.5	5.2	0.2	292	18.9	30	2.8	52.7	136	3.8	232	7.7	1	23	14.3	74	N/A	N/A	N/A	0.27	29.23	6/1/2020 (+ve)	6/2/2020 (-ve)	6/7/2020 (-ve)
Patient 368	14.3	41.1	6.2	68.8	18.7	0.5	11	1	205	6.4	25	4.3	58.6	141	4	194	N/A	N/A	19	17.5	N/A	12	0.91	N/A	0.53	35.23	5/20/2020 (+ve)	6/5/2020 (-ve)	6/7/2020 (-ve)
Patient 369	15	41.3	5.4	50.1	29.5	0.7	16.2	3.5	104	4.6	20	5	80.69	N/A	3.8	237	25.8	2	21	14.2	53	N/A	N/A	N/A	0.339	341.3	5/26/2020 (+ve)	6/5/2020 (-ve)	6/7/2020 (-ve)
Patient 370	13.4	40.3	7.8	62.8	28.3	0.3	8.6	0	451	N/A	74.2	6.3	82.69	140	4.6	292	8.6	1	19	16	N/A	12.3	0.94	N/A	0.32	N/A	5/26/2020 (+ve)	6/5/2020 (-ve)	6/7/2020 (-ve)
Patient 371	12.6	37.6	3	40.9	47.5	0.3	10.6	0.7	142	2	34	3.7	50.89	138	4.5	180	10.6	1	42	38.4	N/A	12.8	0.95	N/A	0.27	54.29	5/26/2020 (+ve)	6/5/2020 (-ve)	6/7/2020 (-ve)
Patient 372	14.6	41.2	3.7	40.4	47.4	0.8	8.7	2.7	150	0.6	16	3.2	67.6	139	3.9	162	34	4.6	13	5.4	75	N/A	N/A	44.8	N/A	133.55	5/22/2020 (+ve)	6/5/2020 (-ve)	6/7/2020 (-ve)
Patient 373	12.9	40	6.5	46.7	41.9	0.6	9	1.8	190	2.1	N/A	3.6	82.5	139	3.3	162	9.3	1.2	27	26	N/A	15.4	1.18	287.1	0.31	69	5/23/2020 (+ve)	6/5/2020 (-ve)	6/7/2020 (-ve)
Patient 374	13.8	40.3	4.6	59.7	32.3	0.9	5.8	1.3	210	1.5	22	5.3	50.9	138	4.6	427	20.6	1.4	31	20	N/A	12.7	0.97	N/A	0.27	5.94	5/22/2020 (+ve)	6/5/2020 (-ve)	6/7/2020 (-ve)
Patient 375	15.3	45.8	7.5	65.6	25	0.4	8.1	0.9	339	1.9	16	3.6	83.4	139	4.5	347	N/A	N/A	N/A	N/A	N/A	N/A	N/A	N/A	0.27	22.46	5/11/2020 (+ve)	5/24/2020 (+ve)	6/2/2020 (-ve)	6/6/2020 (-ve)
Patient 376	14.6	43	6	51.9	28.9	0.5	17.9	0.8	258	1	25	8.6	83.3	141	4.4	215	10.9	2.5	42	34	104	13.4	1.02	N/A	0.63	N/A	5/15/2020 (+ve)	5/24/2020 (+ve)	6/2/2020 (-ve)	6/6/2020 (-ve)
Patient 377	16.2	46.3	3.2	31.1	55.9	0.6	8.9	3.5	213	0.8	3	4.5	71.3	134	4	144	25.5	4.4	19	11	65	14.2	1.06	60.8	0.27	99.02	5/17/2020 (+ve)	5/24/2020 (+ve)	6/2/2020 (-ve)	6/6/2020 (-ve)
Patient 378	14.5	44.2	3.3	50.2	36	0.6	12.5	0.4	174	7.5	22	5.5	8.7	138	4.4	169	13.3	1.7	28	44.8	99	N/A	N/A	N/A	N/A	51.55	5/21/2020 (+ve)	6/5/2020 (-ve)	6/7/2020 (-ve)
Patient 379	14	40.9	3.7	40.5	39.4	0.7	16.4	2.4	219	9	N/A	4.1	124.9	137	3.8	159	9.9	1.4	45	56	80	N/A	N/A	N/A	0.27	N/A	5/25/2020 (+ve)	6/5/2020 (-ve)	6/7/2020 (-ve)
Patient 380	16.5	45.3	5.6	51.6	35.7	0.5	8.3	3.6	214	1.2	10	3.1	77.78	139	3.8	270	12.3	2	17	19	68	N/A	N/A	N/A	0.45	60.9	5/26/2020 (+ve)	6/5/2020 (-ve)	6/7/2020 (-ve)
Patient 381	16.6	47.8	4.3	64.2	24.6	0.8	10	0.4	191	23.2	N/A	5.5	78.5	137	4	N/A	12.8	2.3	21	30	N/A	N/A	N/A	38.3	N/A	N/A	5/26/2020 (+ve)	6/8/2020 (+ve)
Patient 382	14.6	43.5	6.6	55	32.5	0.3	10.3	1.8	199	13.7	35	4	67.77	138	4.2	280	11.9	1.8	22	26.5	118	11.5	0.87	N/A	0.27	136.74	5/28/2020 (+ve)	6/5/2020 (-ve)	6/7/2020 (-ve)
Patient 383	13.2	37.3	5.3	50.1	35.4	1.1	9	4	358	N/A	N/A	4	39.07	N/A	N/A	156	N/A	N/A	22	30	N/A	N/A	N/A	N/A	N/A	N/A	5/30/2020 (+ve)	6/7/2020 (-ve)	6/9/2020 (-ve)
Patient 384	13.6	37.8	3.5	37.5	40.2	1.2	51.1	5.4	230	4	15	4.5	72	132	3.6	139	N/A	N/A	18	13	N/A	N/A	N/A	N/A	N/A	163.69	5/27/2020 (+ve)	6/3/2020 (-ve)	6/8/2020 (-ve)
Patient 385	13.5	39.9	6.5	58.5	31.7	0.6	8.6	0.6	189	1.2	N/A	4.7	70.87	138	4.7	190	12.8	1.8	27	28.4	81	13.9	1.06	N/A	0.27	N/A	5/31/2020 (+ve)	6/3/2020 (-ve)	6/8/2020 (-ve)
Patient 386	13.5	39.4	5.9	57	29.2	0.3	13.2	0.2	182	7.4	10	4	50.65	141	3.9	178	8.5	1.6	16	10	81	12	0.91	N/A	0.27	85.8	5/31/2020 (+ve)
Patient 387	15.5	44.3	9	78.9	14	0.1	6.6	0.4	208	1.5	3	5	87.3	135	3.5	162	7.8	2.7	31	60	137	N/A	N/A	N/A	0.27	83.86	6/1/2020 (+ve)	6/7/2020 (-ve)
Patient 388	16.9	50.5	11.1	82.3	11.4	0.3	5.7	0.3	259	0.8	2	3.5	64.8	139	4.3	169	21.2	3.5	17	14	124	13.6	1.04	N/A	0.27	31.85	6/1/2020 (+ve)	6/7/2020 (-ve)	6/9/2020 (-ve)
Patient 389	16	48	5.2	30.5	52.5	1	15.2	0.8	271	3.7	15	3.2	70.85	138	4.2	133	7.9	1.2	21	25	102	N/A	N/A	N/A	0.27	42.35	6/1/2020 (+ve)	6/7/2020 (-ve)	6/9/2020 (-ve)
Patient 390	15.8	44.6	7.9	74.2	16.5	0.5	8.5	0.3	317	4.1	N/A	2.7	61.5	137	3.7	N/A	22	3.1	26	25	112	N/A	N/A	N/A	N/A	N/A	6/3/2020 (+ve)	6/4/2020 (-ve)	6/9/2020 (-ve)
Patient 391	15.5	45	8.5	60.2	33.2	0.3	5.1	1	251	2.2	10	4.5	94.15	138	4.4	182	12.2	1.2	23	33.3	101	N/A	N/A	N/A	0.27	199.49	5/30/2020 (+ve)	6/7/2020 (-ve)	6/11/2020 (-ve)
Patient 392	14.7	42.4	9	62.3	25.8	0.7	9.9	1.3	299	40.3	25	5.8	61.55	133	3.9	N/A	14	1	16	18.5	N/A	11.8	0.9	N/A	0.43	56.94	6/2/2020 (+ve)	6/8/2020 (-ve)	6/11/2020 (-ve)
Patient 393	12.6	36.3	7.8	50.2	40.1	0.5	7.7	1.5	265	4.5	60	3.9	45.31	140	3.8	244	11.9	1.8	22	9	N/A	13	0.99	N/A	0.27	20.31	6/4/2020 (+ve)	6/9/2020 (-ve)	6/11/2020 (-ve)
Patient 394	16.2	47.9	4	49.8	38.7	0.5	10.8	0.2	181	16.9	50	4.1	82.5	135	3.9	183	9	1.3	17	15	64	14.8	1.13	N/A	0.31	113.07	6/2/2020 (+ve)	6/7/2020 (-ve)	6/11/2020 (-ve)
Patient 395	15.2	42.8	4.3	53.2	31.2	0.2	15	0.3	176	6.1	N/A	6.1	83.57	135	3.6	227	N/A	N/A	26	16	N/A	14	1.07	N/A	0.27	156.75	5/24/2020 (+ve)	6/9/2020 (-ve)	6/11/2020 (-ve)
Patient 396	12.3	37.6	5.5	63.8	25.4	0.5	9.9	0.4	295	14	30	2.3	38.7	139	4.6	N/A	9.1	0.8	62	70.5	115	12.2	0.93	N/A	0.47	N/A	6/2/2020 (+ve)	6/8/2020 (-ve)	6/11/2020 (-ve)
Patient 397	13.5	38	9.4	28.9	59.5	0.6	7.7	3.3	142	N/A	N/A	4.3	46.05	137	4.1	N/A	N/A	N/A	47	15.7	N/A	N/A	N/A	180.8	N/A	N/A	6/4/2020 (+ve)	6/10/2020 (-ve)
Patient 398	12.8	35.3	5.7	33.7	54.9	0.5	6.4	4.2	230	0.6	N/A	N/A	26.22	138	4	390	N/A	N/A	32	8.7	N/A	N/A	N/A	116.9	N/A	N/A	6/4/2020 (+ve)	6/10/2020 (-ve)
Patient 399	12.7	36.2	6	45.7	39.9	0.9	7.2	6	302	0.6	N/A	N/A	28.23	N/A	N/A	N/A	N/A	N/A	42	11.6	251	N/A	N/A	188.2	N/A	N/A	6/4/2020 (+ve)	6/10/2020 (-ve)
Patient 400	15.3	44.5	7.2	47.4	31.1	0.5	9.5	1.2	164	5.7	7	4.4	75.8	138	4.1	378	10.5	1	22	16.7	106	34.9	2.74	74.3	0.27	89.57	6/5/2020 (+ve)	6/10/2020 (-ve)	6/13/2020 (-ve)
Patient 401	15	43.8	5.7	44.8	38.6	0.5	12	3.5	185	2.1	3	4.2	45.9	137	4	241	10.6	N/A	29	30	N/A	N/A	N/A	N/A	1.16	N/A	6/4/2020 (+ve)	6/10/2020 (-ve)	6/13/2020 (-ve)
Patient 402	16.4	47.2	6.7	53.6	38.1	0.4	6.3	1.6	470	1	2	2.9	81.4	141	4.4	191	12.6	N/A	29	24	N/A	N/A	N/A	N/A	0.27	N/A	6/4/2020 (+ve)	6/10/2020 (-ve)	6/13/2020 (-ve)
Patient 403	14.2	41.7	10.3	64.4	26.5	0.6	6.9	1.6	281	N/A	N/A	3.1	60.3	139	3.9	255	7.5	N/A	25	18	N/A	N/A	N/A	N/A	0.42	N/A	6/5/2020 (+ve)	6/10/2020 (-ve)	6/13/2020 (-ve)
Patient 404	15.2	43.2	11.5	55.6	30.5	0.9	7.9	4.8	300	6.2	3	6.6	74.7	137	4.4	403	11.5	N/A	34	27	N/A	N/A	N/A	N/A	0.48	N/A	6/5/2020 (+ve)	6/10/2020 (-ve)	6/14/2020 (-ve)
Patient 405	14.2	41.1	8.5	51	37.5	0.7	8.4	2.4	282	1.7	2	2.6	71.4	138	3.6	N/A	9	N/A	15	24	N/A	N/A	N/A	N/A	0.27	N/A	6/5/2020 (+ve)	6/10/2020 (-ve)	6/13/2020 (-ve)
Patient 406	16	46	9.8	76.5	16.8	0.4	5.8	0.5	182	N/A	N/A	3.7	76.9	138	4.5	292	14.4	1.8	35	44	N/A	N/A	N/A	N/A	0.27	N/A	6/5/2020 (+ve)	6/10/2020 (-ve)	6/13/2020 (-ve)
Patient 407	16.7	48.5	8.2	62.4	23.6	0.7	8.2	5.1	231	1.6	N/A	3.6	71.4	139	4	274	24.2	2.9	24	19.5	N/A	N/A	N/A	N/A	N/A	N/A	6/5/2020 (+ve)	6/10/2020 (-ve)	6/13/2020 (-ve)
Patient 408	15.2	45.8	7.2	46.4	41.2	0.8	7.6	4	285	N/A	N/A	3.6	54.7	140	4	246	10.5	1.6	22	19	N/A	N/A	N/A	N/A	N/A	N/A	6/5/2020 (+ve)	6/10/2020 (-ve)	6/13/2020 (-ve)
Patient 409	15.7	44.8	4.8	48.8	40.6	0.5	9.2	0.9	78	N/A	N/A	3.7	69.17	134	3.9	N/A	13.3	1.4	29	26	N/A	12.3	0.94	N/A	0.27	206.89	6/5/2020 (+ve)	6/10/2020 (-ve)	6/13/2020 (-ve)
Patient 410	13.3	37.5	6.9	67.9	25.8	0.7	5.5	0.1	182	4.4	20	4.5	67.4	144	2.6	28	N/A	N/A	21	17	N/A	N/A	N/A	N/A	0.77	140.3	6/6/2020 (+ve)	6/11/2020 (-ve)	6/14/2020 (-ve)
Patient 411	14.3	42.5	5.3	76.2	18	0.2	5.6	0	151	56.6	80	6.74	107.5	138	3.9	599	12.8	1.5	88	35	145	13.4	1.02	N/A	0.95	1675.56	5/16/2020 (+ve)	5/24/2020 (+ve)	6/17/2020 (-ve)
Patient 412	N/A	N/A	N/A	N/A	N/A	N/A	N/A	N/A	N/A	N/A	N/A	N/A	N/A	N/A	N/A	N/A	N/A	N/A	N/A	N/A	N/A	N/A	N/A	N/A	N/A	N/A	5/24/2020 (+ve)
Patient 413	15.3	45.7	12.4	86.5	7.3	0.3	3.7	2.2	220	316.1	N/A	10.2	94.2	130	4.3	368	12.9	1.6	51	55.6	115	13.9	1.06	30	0.58	N/A	5/29/2020 (+ve)
Patient 414	15.1	44	10.2	58.7	33.8	0.6	6.2	0.7	181	4.1	N/A	8.8	141.09	134	5	258	N/A	N/A	23	22	N/A	N/A	N/A	289.1	0.27	343.8	6/6/2020 (+ve)	6/11/2020 (-ve)	6/14/2020 (-ve)
Patient 415	14.2	39.5	3	39.2	52.6	0.3	7.5	0	124	24.5	40	4.7	66.7	137	3.4	228	16.9	2.4	20	28	N/A	13.6	1.04	43	0.66	485.6	6/6/2020 (+ve)
Patient 416	12.9	37.7	4	56.8	23.3	0.5	18.4	1	157	28.1	N/A	8.1	138.2	137	5	194	N/A	3	91	22	N/A	N/A	N/A	N/A	0.35	N/A	6/6/2020 (+ve)	6/11/2020 (-ve)	6/14/2020 (-ve)
Patient 417	14.2	41.5	5.9	82.2	11.5	0.2	6.1	0	178	117.6	110	5.6	79.9	136	4	506	N/A	N/A	79	38	71	13.9	1.06	276	1.28	1242.54	6/6/2020 (+ve)
Patient 418	14.4	40.8	7	44.8	44.3	0.6	7	3.3	242	0.8	N/A	3.3	85.6	137	3.7	254	11	1.5	20	16.6	N/A	12	0.91	N/A	0.59	162	6/7/2020 (+ve)	6/15/2020 (-ve)	6/17/2020 (-ve)
Patient 419	15.4	64.4	8.7	72.4	16.7	0.1	10.8	0	353	50.7	N/A	4.2	64.9	137	3.9	291	8	1.4	26	35.4	N/A	N/A	N/A	63.3	0.63	416.09	6/7/2020 (+ve)	6/15/2020 (-ve)	6/17/2020 (-ve)
Patient 420	14.4	42.3	6.3	54.4	37.6	0.5	5.4	2.1	245	23.3	30	5.5	81.5	137	3.8	331	8.5	1	32	20	N/A	N/A	N/A	108.7	0.68	162.04	6/8/2020 (+ve)
Patient 421	12.5	36.2	9.4	64	28.1	0.2	7.6	0.1	236	N/A	21	15.9	197.76	137	3.3	371	17.2	0.75	33	8.2	N/A	13.8	1.06	52.5	N/A	441.49	6/8/2020 (+ve)
Patient 422	12.9	36.3	10.9	31.1	60	0.8	5.4	2.7	369	0.6	N/A	N/A	N/A	141	4.4	320	N/A	N/A	36	16	N/A	N/A	N/A	55.4	N/A	42.6	6/8/2020 (+ve)
Patient 423	11.1	34.9	5.4	55.5	33.4	1	8.9	1.2	378	2.3	23	2.6	60.9	143	3.8	190	16.2	1.8	27	15	80	N/A	N/A	N/A	0.73	44.69	6/6/2020 (+ve)
Patient 424	16.4	47	9.1	65.4	21.4	0.6	10.8	1.8	186	6.6	19	7.8	84.7	142	4	243	13.3	1	35	30.5	58	N/A	N/A	N/A	0.29	55.85	6/7/2020 (+ve)
Patient 425	14.6	42.9	8.7	71.1	21.4	0.2	6.2	1.1	250	6.2	80	6.5	98.9	137	3.9	216	22.5	3.2	73	37.8	91	N/A	N/A	N/A	0.54	65.43	6/7/2020 (+ve)	6/13/2020 (-ve)	6/17/2020 (-ve)
Patient 426	13	38.1	6.9	53.9	38	0.7	6.3	0.9	256	1.4	N/A	5.7	78.5	141	3.9	241	8.6	0.75	15	11.3	123	N/A	N/A	26.5	1.66	140.86	6/8/2020 (+ve)
Patient 427	16.4	48.4	7.7	60.7	27.3	0.8	4.1	7.1	227	1.8	8	3	68.06	143	4	314	15.5	2.7	105	231.6	69	N/A	N/A	N/A	0.27	152.11	6/8/2020 (+ve)	6/13/2020 (-ve)	6/17/2020 (-ve)
Patient 428	15	44.7	5.9	45.9	38	0.9	7	8	242	0.8	29	4.4	66.3	144	4.2	206	12.3	2.3	23	14.4	41	N/A	N/A	N/A	N/A	100.95	6/8/2020 (+ve)	6/13/2020 (-ve)	6/17/2020 (-ve)
Patient 429	15.4	45.4	8	57.6	31.6	0.9	8.3	1.6	284	7.2	N/A	5.2	67.9	136	3.9	N/A	N/A	N/A	28	N/A	N/A	N/A	N/A	N/A	0.56	37.5	6/8/2020 (+ve)	6/13/2020 (-ve)	6/17/2020 (-ve)
Patient 430	15.1	44.3	8.1	67.8	22.7	1	5.9	2.6	N/A	3	15	5.5	83.25	138	3.2	228	22.5	3.2	24	44.5	90	N/A	N/A	N/A	0.21	126.09	6/8/2020 (+ve)	6/13/2020 (-ve)	6/17/2020 (-ve)
Patient 431	14.8	44.6	6	54.1	37.2	0.2	6.7	1.2	283	1.2	22	4.6	60.9	139	3.9	144	17.8	2.7	15	7.3	140	N/A	N/A	N/A	0.49	57.11	6/8/2020 (+ve)	6/13/2020 (-ve)	6/17/2020 (-ve)
Patient 432	12.9	39.2	8.3	48.7	39.7	0.2	9.9	1.5	410	0.6	N/A	4.3	N/A	137	3.8	255	N/A	N/A	32	11	N/A	N/A	N/A	72.3	N/A	N/A	6/8/2020 (+ve)
Patient 433	12.1	35.2	8	36.1	54.5	0.3	7.1	2	464	0.6	N/A	4.4	N/A	137	4.8	402	N/A	N/A	43	43.3	N/A	N/A	N/A	58.8	N/A	25.02	6/8/2020 (+ve)
Patient 434	14.4	41	5.8	64.2	25	0.6	9.8	1.2	166	4.1	15	4.9	86.5	143	4.3	224	18.3	3	26	42.3	82	N/A	N/A	N/A	0.27	184.19	6/8/2020 (+ve)
Patient 435	15.4	45	8	51.4	24.5	0.4	6.3	17.4	282	N/A	N/A	7.8	111.44	138	4	N/A	N/A	N/A	17	24.6	119	N/A	N/A	N/A	0.27	N/A	6/9/2020 (+ve)
Patient 436	N/A	N/A	N/A	N/A	N/A	N/A	N/A	N/A	N/A	1.7	N/A	4.8	73.2	137	4	209	16.3	2.6	15	N/A	77	N/A	N/A	N/A	0.27	N/A	6/8/2020 (+ve)	6/14/2020 (-ve)	6/16/2020 (-ve)
Patient 437	N/A	N/A	N/A	N/A	N/A	N/A	N/A	N/A	N/A	0.8	N/A	N/A	N/A	N/A	N/A	312	N/A	N/A	N/A	N/A	N/A	N/A	N/A	N/A	1	N/A	6/9/2020 (+ve)	6/14/2020 (-ve)	6/17/2020 (-ve)
Patient 438	N/A	N/A	N/A	N/A	N/A	N/A	N/A	N/A	N/A	1.9	N/A	N/A	N/A	N/A	N/A	218	N/A	N/A	N/A	N/A	N/A	N/A	N/A	N/A	0.29	22.1	6/9/2020 (+ve)	6/14/2020 (-ve)	6/19/2020 (-ve)
Patient 439	15.6	43.1	8.3	67.8	25.8	0.3	5	1	347	27.4	65	5.5	76.13	138	4.4	N/A	23	3.3	31	51	69	N/A	N/A	N/A	N/A	138.9	6/9/2020 (+ve)	6/14/2020 (-ve)	6/17/2020 (-ve)
Patient 440	12.6	36.2	4.5	46.3	41.3	1.6	9.3	1.5	317	10.3	70	3.8	48.9	140	4.4	N/A	N/A	N/A	15	13.4	N/A	12.5	0.95	N/A	N/A	N/A	6/9/2020 (+ve)	6/18/2020 (-ve)	6/20/2020 (-ve)
Patient 441	14.9	45.9	10.9	63.5	26	0.9	7.1	1.7	298	12.9	N/A	5.7	87.09	140	3.6	N/A	N/A	N/A	N/A	N/A	N/A	N/A	N/A	N/A	N/A	N/A	6/9/2020 (+ve)	6/16/2020 (-ve)	6/19/2020 (-ve)
Patient 442	16	45.9	8.7	55.7	34.6	0.7	7.9	1.1	268	3.4	N/A	4.3	75.25	138	4	N/A	N/A	N/A	N/A	N/A	N/A	N/A	N/A	N/A	N/A	N/A	6/9/2020 (+ve)	6/16/2020 (-ve)	6/19/2020 (-ve)
Patient 443	16.1	46	11.7	59.1	20.8	1.3	7.8	11	265	0.9	N/A	5.2	77.02	138	4.6	N/A	N/A	N/A	N/A	N/A	N/A	N/A	N/A	N/A	N/A	N/A	6/9/2020 (+ve)	6/16/2020 (-ve)	6/19/2020 (-ve)
Patient 444	15.5	46.7	6	67.7	23.5	0.3	6.7	1.8	99	7.9	N/A	4	75.25	138	4.2	225	12.8	1.3	33	26	111	14.4	1.1	N/A	N/A	N/A	6/9/2020 (+ve)	6/16/2020 (-ve)	6/19/2020 (-ve)
Patient 445	16.2	45.7	10.7	64.6	27.4	0.7	6.7	0.6	164	0.8	5	4.7	79.4	137	3.8	211	22.8	3	18	19	65	15.9	1.22	N/A	0.3	121.65	6/9/2020 (+ve)	6/16/2020 (-ve)	6/19/2020 (-ve)
Patient 446	14.5	40.4	10	61.8	27.8	0.9	8.4	1.1	257	48.5	55	5	64.01	136	4	172	16	2.4	19	27.3	98	N/A	N/A	N/A	N/A	146.7	6/9/2020 (+ve)	6/16/2020 (-ve)	6/19/2020 (-ve)
Patient 447	14	41.3	7.4	45.6	42.5	0.5	9.4	2	213	0.8	15	3.8	43.5	140	4.6	280	N/A	N/A	18	9.6	N/A	12.5	0.95	N/A	0.27	14.11	6/10/2020 (+ve)
Patient 448	15.4	44	7.3	38.3	45.3	2.8	4.4	0.7	324	0.6	10	3.8	44.7	139	4	273	9.5	0.9	26	13.2	N/A	13.1	1	N/A	0.27	26.19	6/10/2020 (+ve)
Patient 449	13.8	39.9	5.4	42.1	45	0.6	9.8	1.9	242	1.1	N/A	N/A	N/A	N/A	N/A	N/A	N/A	N/A	N/A	N/A	N/A	N/A	N/A	N/A	0.28	63.56	6/10/2020 (+ve)
Patient 450	13.4	39.2	5	56.5	35.5	0.4	6.6	1	191	1.2	20	2.6	48	139	4.6	232	9.2	1.4	23	23	N/A	12.5	0.95	N/A	0.3	N/A	6/10/2020 (+ve)	6/18/2020 (-ve)	6/19/2020 (-ve)
Patient 451	14.9	42	6	31.7	58	0.5	8.3	1.5	281	0.9	7	2.4	66.4	140	3.4	N/A	N/A	N/A	19	10.2	N/A	13.9	1.06	N/A	0.27	32.03	6/10/2020 (+ve)
Patient 452	15	44.4	5.6	39.6	45.8	0.6	12	1.8	301	0.8	15	3.1	50.1	143	4.8	261	N/A	N/A	22	12.3	N/A	13.2	1.01	N/A	0.31	23.78	6/10/2020 (+ve)
Patient 453	15.9	44.6	4.9	31.6	51.7	1	10.6	5.1	297	1.4	12	5.7	82.04	130	4	N/A	N/A	N/A	16	18.7	N/A	11.9	0.91	N/A	N/A	N/A	6/10/2020 (+ve)	6/15/2020 (-ve)	6/19/2020 (-ve)
Patient 454	12.5	36.9	5	67.3	24.5	0.2	8	0	254	41.2	51	2.9	63	138	3.9	256	14.9	3.2	45	53	80	12.1	0.92	N/A	0.65	132.2	6/10/2020 (+ve)	6/15/2020 (-ve)	6/19/2020 (-ve)
Patient 455	12.6	36.5	10.5	72.5	21	0.2	5.4	0.5	209	0.8	15	3.6	60.9	139	3.9	N/A	10.3	1.2	22	10.7	80	14.3	1.09	N/A	0.28	96.51	6/10/2020 (+ve)	6/15/2020 (-ve)	6/19/2020 (-ve)
Patient 456	9.9	32.6	4.7	43.6	49.5	0.2	5.6	1.1	365	1.7	N/A	6.4	55.2	142	4.3	N/A	N/A	N/A	N/A	N/A	N/A	11.6	0.88	N/A	0.44	N/A	6/10/2020 (+ve)	6/15/2020 (-ve)	6/19/2020 (-ve)
Patient 457	12.5	36.7	8.2	58.4	33.5	0.4	6.7	0.9	176	29.2	55	N/A	N/A	N/A	N/A	N/A	N/A	N/A	N/A	N/A	N/A	N/A	N/A	N/A	1.71	199.98	6/10/2020 (+ve)
Patient 458	14.2	43.7	10	60	30.2	0.5	7	2.3	259	N/A	30	5.5	73.5	139	4.5	260	N/A	N/A	N/A	N/A	N/A	N/A	N/A	N/A	0.27	92.66	6/10/2020 (+ve)	6/15/2020 (-ve)	6/19/2020 (-ve)
Patient 459	15	43.6	4.9	56.6	33.3	0.6	8.9	0.6	305	N/A	23	2.9	60.7	139	4.2	N/A	N/A	N/A	N/A	N/A	N/A	12.7	0.97	N/A	0.45	40.61	6/10/2020 (+ve)
Patient 460	15.9	46.3	5.3	62.7	24	0.4	11	1.9	294	3.2	N/A	5.2	72.4	138	3.9	N/A	N/A	N/A	N/A	N/A	N/A	13.4	1.02	N/A	0.27	N/A	6/10/2020 (+ve)	6/15/2020 (-ve)	6/19/2020 (-ve)
Patient 461	12.9	38.2	8.2	68.4	23.5	0.6	6	0.6	192	N/A	40	1.7	35.4	136	3.5	212	10.4	1.3	19	8.8	263	N/A	N/A	N/A	N/A	17.6	6/10/2020 (+ve)	6/15/2020 (-ve)	6/19/2020 (-ve)
Patient 462	13.3	38.5	4	30.7	53.5	0.5	13.8	1.5	316	N/A	N/A	4.5	35	140	4.6	220	N/A	N/A	3	14	309	N/A	N/A	N/A	0.37	24.54	6/10/2020 (+ve)
Patient 463	13	42	8.7	48.9	42.4	0.3	7	1.4	304	2.1	N/A	3.8	N/A	N/A	N/A	N/A	N/A	N/A	N/A	N/A	N/A	12	0.91	N/A	0.54	N/A	6/11/2020 (+ve)	6/15/2020 (-ve)	6/19/2020 (-ve)
Patient 464	9.9	30.9	8.2	67	25.5	1.1	5.4	1	311	N/A	N/A	4.9	45.8	139	4	155	N/A	N/A	44	N/A	N/A	18.8	1.45	33.3	0.58	N/A	6/11/2020 (+ve)	6/16/2020 (-ve)	6/19/2020 (-ve)
Patient 465	15	43.8	15.2	74.8	16.4	0.5	5	3.1	312	5.4	N/A	4.6	99.7	142	4.7	N/A	9.3	1.5	20	14.2	118	13.4	1.02	N/A	0.27	51.78	6/11/2020 (+ve)	6/16/2020 (-ve)	6/19/2020 (-ve)
Patient 466	16	47.5	7.3	55.3	33	0.8	6.4	4.5	194	0.8	N/A	3.3	71	139	4	184	N/A	N/A	24	28.5	N/A	13.6	1.04	N/A	0.27	24.96	6/11/2020 (+ve)	6/16/2020 (-ve)	6/19/2020 (-ve)
Patient 467	12.1	35.8	17	12.5	75.3	0.7	4.6	6.9	439	1.3	N/A	5	17.99	135	5	N/A	N/A	N/A	41	26	264	N/A	N/A	N/A	N/A	31.29	6/11/2020 (+ve)
Patient 468	15.2	44.3	6	49	35.7	0.2	13.3	1.8	188	N/A	N/A	4.4	80.9	137	4.2	155	N/A	N/A	17	17.7	N/A	15.1	1.16	N/A	0.27	223.99	6/11/2020 (+ve)	6/16/2020 (-ve)	6/19/2020 (-ve)
Patient 469	15.5	43.5	7.8	51.8	38.5	0.5	8	1.2	221	N/A	4	N/A	N/A	N/A	N/A	213	N/A	N/A	30	38	N/A	N/A	N/A	81.5	N/A	117.63	6/12/2020 (+ve)	6/17/2020 (-ve)	6/20/2020 (-ve)
Patient 470	13.5	39.5	4.1	51.9	37.9	0.7	8.8	0.7	340	1.1	11	4.8	54.8	135	4.3	177	11.9	2.4	17	12.3	113	14.8	1.13	44	0.27	52.34	6/12/2020 (+ve)	6/17/2020 (-ve)	6/20/2020 (-ve)
Patient 471	15.3	44.5	5	49.3	41.9	0.4	6.2	2.2	218	N/A	2	N/A	51.7	N/A	N/A	N/A	N/A	N/A	18	13	N/A	N/A	N/A	162.2	0.27	30.4	6/12/2020 (+ve)	6/17/2020 (-ve)	6/20/2020 (-ve)
Patirnt 472	14.9	44.3	4.8	44.6	31.9	0.6	21.9	1	219	8.2	N/A	5.1	66.6	135	3.7	219	N/A	N/A	32	30.8	N/A	12.8	0.98	N/A	0.27	100.23	6/12/2020 (+ve)	6/17/2020 (-ve)	6/20/2020 (-ve)
Patient 473	14.4	41.8	11.4	77.2	14.1	0.4	7	1.2	393	N/A	10	5.7	72.9	139	4.4	N/A	N/A	N/A	27	71.6	N/A	N/A	N/A	105	0.27	98.82	6/12/2020 (+ve)	6/16/2020 (-ve)	6/21/2020 (-ve)
Patient 474	12.1	35.8	6	56.5	35.4	0.3	7.1	0.7	239	N/A	25	N/A	48.6	138	4.4	N/A	N/A	N/A	36	30.8	N/A	N/A	N/A	N/A	0.51	23.49	6/12/2020 (+ve)	6/16/2020 (-ve)	6/21/2020 (-ve)
Patient 475	12.8	39.7	8	49.1	30.5	0.9	11	7.9	329	N/A	5	N/A	56.67	138	4.2	N/A	N/A	N/A	27	24	N/A	N/A	N/A	75.9	N/A	112.49	6/12/2020 (+ve)	6/16/2020 (-ve)	6/21/2020 (-ve)
Patient 476	14.7	45	10.8	74.3	17.4	0.4	7.3	0.6	308	N/A	14	3.8	72.2	138	4.8	210	9.2	1.5	17	13.4	109	N/A	N/A	85	0.38	N/A	6/12/2020 (+ve)	6/16/2020 (-ve)	6/21/2020 (-ve)
Patient 477	12.3	40.9	8.5	62.7	25.4	0.6	7	3.6	269	0.8	N/A	N/A	N/A	140	3.8	252	N/A	N/A	20	N/A	N/A	N/A	N/A	N/A	0.27	42.6	6/12/2020 (+ve)	6/16/2020 (-ve)	6/21/2020 (-ve)
Patient 478	9.7	31.3	6.4	49.8	35.5	0.9	8.7	5.1	231	1.2	N/A	N/A	N/A	N/A	N/A	240	N/A	N/A	N/A	N/A	N/A	N/A	N/A	N/A	0.6	N/A	6/12/2020 (+ve)	6/16/2020 (-ve)	6/21/2020 (-ve)
Patient 479	10.6	31.2	15.6	76.6	15.6	0.3	6	0.6	297	N/A	N/A	N/A	N/A	136	3.4	194	N/A	N/A	16	12	N/A	N/A	N/A	N/A	1	23.02	6/12/2020 (+ve)
Patient 480	12.7	39	10.3	55.4	34.2	1	8.1	1.3	343	N/A	32	5.2	75.3	139	4.3	N/A	11.4	0.8	24	10.7	97	N/A	N/A	N/A	N/A	117.25	6/12/2020 (+ve)	6/16/2020 (-ve)	6/21/2020 (-ve)
Patient 481	14.2	44.7	6.9	44.2	36.5	1	14.2	4	248	N/A	18	N/A	72.23	139	4	N/A	N/A	N/A	10	8.5	N/A	N/A	N/A	144	N/A	114.78	6/12/2020 (+ve)	6/16/2020 (-ve)	6/21/2020 (-ve)
Patient 482	15	46.2	6	38.4	44.6	1	15.7	0.3	388	N/A	N/A	5	68.5	136	4	213	N/A	N/A	29	16.7	82	N/A	N/A	77.5	1.61	466.28	6/12/2020 (+ve)	6/16/2020 (-ve)	6/21/2020 (-ve)
Patient 483	15.2	43.9	5.8	52.2	37.6	0.5	7.5	2.2	198	3.8	15	4.8	64.14	N/A	N/A	195	11.6	N/A	17	9	80	N/A	N/A	44.2	0.27	182.25	6/12/2020 (+ve)	6/16/2020 (-ve)	6/21/2020 (-ve)
Patient 484	15.4	43.5	9.6	48	40.5	0.5	7.2	3.8	304	2.5	10	6.4	73.5	136	4.3	697	16.8	0.8	36	28	72	N/A	N/A	68	0.29	N/A	6/12/2020 (+ve)	6/16/2020 (-ve)	6/21/2020 (-ve)
Patient 485	12.5	37.6	9	65	24.7	1.4	8.2	0.7	180	N/A	27	3.6	52.9	N/A	N/A	222	9	1.2	16	15.1	68	N/A	N/A	98.6	N/A	13.06	6/12/2020 (+ve)	6/16/2020 (-ve)	6/21/2020 (-ve)
Patient 486	14.4	43.5	7.7	69.4	20.6	0.4	9	0.5	322	N/A	N/A	6.7	922.8	N/A	N/A	218	13	2.2	21	20.4	92	N/A	N/A	132.9	0.27	78.73	6/12/2020 (+ve)	6/21/2020 (-ve)	6/23/2020 (-ve)
Patient 487	12.2	37	12.1	53.8	31.8	0.4	7.5	6.5	414	0.8	N/A	4.1	30.9	136	3.8	N/A	N/A	N/A	24	12	225	N/A	N/A	N/A	0.27	N/A	6/12/2020 (+ve)
Patient 488	12.4	35.8	10	75.9	16.1	0.3	7.5	0.2	239	12.1	20	4.9	35.4	137	4	217	9.1	0.9	23	20.3	78	N/A	N/A	N/A	N/A	24.36	6/12/2020 (+ve)
Patient 489	13.3	39.6	0.5	54.4	34.2	0.8	9	0.9	325	0.6	N/A	4.1	31.09	136	4.2	N/A	N/A	N/A	23	13.5	434	N/A	N/A	N/A	N/A	24.69	6/12/2020 (+ve)
Patient 490	14.8	45.4	5.8	54.2	33.6	0.5	10	1.6	279	N/A	N/A	4	27.3	139	4	N/A	N/A	N/A	19	11.9	230	N/A	N/A	N/A	0.27	35.95	6/12/2020 (+ve)
Patient 491	N/A	N/A	N/A	N/A	N/A	N/A	N/A	N/A	N/A	N/A	N/A	4.8	24.7	137	4.1	N/A	N/A	N/A	26	16	218	N/A	N/A	N/A	N/A	11.23	2020-06-12
Patient 492	15.6	46.2	8.2	72	19.9	0.5	6	1.2	204	1.4	N/A	4.7	92.7	140	5	N/A	25.3	3.7	23	32.7	N/A	N/A	N/A	N/A	N/A	N/A	6/12/2020 (+ve)	6/17/2020 (+ve)	6/20/2020 (-ve)
Patient 493	11.8	36.8	8	52.9	35.2	0.6	8.3	3	225	23.2	70	1.9	43.12	N/A	N/A	177	6.2	0.9	20	20.6	76	N/A	N/A	N/A	0.32	76.27	6/12/2020 (+ve)	6/17/2020 (+ve)	6/20/2020 (-ve)
Patient 494	13	38.6	9.3	50.2	41.1	0.4	6	1.6	272	3	N/A	3	49.8	137	4.8	N/A	N/A	N/A	27	17	227	N/A	N/A	N/A	0.27	21.72	6/12/2020 (+ve)
Patient 495	11.9	34.4	10.6	67.4	24.5	0.4	5.6	2.1	170	8.4	N/A	1.4	37.4	138	4.5	N/A	8.2	1.3	19	8	164	12.2	0.93	N/A	N/A	N/A	6/12/2020 (+ve)	6/17/2020 (-ve)	6/20/2020 (-ve)
Patient 496	13.7	38.7	5.7	50.7	41.8	0.4	7	0	153	N/A	N/A	4.4	96.64	137	4	242	9	1.6	55	23.5	71	14	1.07	181.8	0.29	312.14	6/12/2020 (+ve)	6/17/2020 (-ve)	6/20/2020 (-ve)
Patient 497	14	35.3	4.6	54	35	0.4	8	2.6	253	0.6	30	2.6	38.3	138	4	174	9.3	0.3	14	8.3	94	N/A	N/A	N/A	N/A	2.47	6/12/2020 (+ve)	6/17/2020 (-ve)	6/20/2020 (-ve)
Patient 498	17.4	52.3	9	58.8	32	0.7	6.1	2	290	5.3	5	4.8	79.5	140	4	143	14.4	2.7	22	46.8	80	N/A	N/A	N/A	N/A	176.19	6/12/2020 (+ve)	6/17/2020 (-ve)	6/20/2020 (-ve)
Patient 499	11.6	35.77	10	67.4	22	0.5	8	1.6	393	4.5	65	N/A	47.4	139	4.7	N/A	N/A	N/A	17	15.5	N/A	N/A	N/A	61.4	0.37	12.3	6/12/2020 (+ve)	6/17/2020 (-ve)	6/20/2020 (-ve)
Patient 500	11.1	33.3	6	59.3	26.1	1	10.6	3	89	N/A	10	10.6	128.86	135	4.4	203	9.9	2	39	28	86	16.7	1.28	N/A	N/A	15.64	6/12/2020 (+ve)	6/17/2020 (-ve)	6/20/2020 (-ve)
Patient 501	N/A	N/A	N/A	N/A	N/A	N/A	N/A	N/A	N/A	N/A	10	4.4	84.06	136	3.8	254	11	1.2	55	55.6	89	N/A	N/A	N/A	N/A	161.57	6/12/2020 (+ve)	6/17/2020 (-ve)	6/20/2020 (-ve)
Patient 502	16.1	45.4	9.2	48.2	39.3	0.3	9	3.1	253	0.8	N/A	5.9	67.3	138	3.9	N/A	7.1	1.9	15	21.2	58	14	1.07	N/A	0.27	51.03	6/12/2020 (+ve)	6/16/2020 (-ve)	6/21/2020 (-ve)
Patient 503	N/A	N/A	N/A	N/A	N/A	N/A	N/A	N/A	N/A	N/A	N/A	N/A	N/A	N/A	N/A	N/A	N/A	N/A	N/A	N/A	N/A	N/A	N/A	N/A	N/A	N/A	6/12/2020 (+ve)
Patient 504	16.1	48.5	9.4	40.7	47.4	0.5	9	2.5	256	0.6	5	6.6	92.99	141	4.6	273	11.3	1.1	24	24	N/A	N/A	N/A	N/A	0.27	182.39	6/13/2020 (+ve)	6/18/2020 (-ve)	6/21/2020 (-ve)
Patient 505	16	47.9	5.8	58.8	32	0.5	8.6	1.3	2033	N/A	15	N/A	76.44	141	4	N/A	N/A	N/A	25	34	N/A	N/A	N/A	65	0.27	66.74	6/12/2020 (+ve)	6/18/2020 (-ve)	6/21/2020 (-ve)
Patient 506	15.8	48.5	11.4	49.2	39.9	0.4	8	2.1	226	2.4	11	5.1	65	138	4.6	215	15.1	1.2	28	50	N/A	N/A	N/A	N/A	0.27	185.91	6/13/2020 (+ve)	6/18/2020 (-ve)	6/21/2020 (-ve)
Patient 507	15.4	45.7	10.5	59.4	32.1	1.1	4.5	2.7	262	3.5	10	3.6	59.9	139	4.3	169	14.2	1.9	24	30.3	N/A	N/A	N/A	N/A	0.27	N/A	6/13/2020 (+ve)	6/18/2020 (-ve)	6/21/2020 (-ve)
Patient 508	9.9	30	8.4	75.3	14.1	0.4	9	1.2	165	2.8	55	3.9	38.3	137	4.3	192	5.9	1	19	7	N/A	N/A	N/A	N/A	1.52	6.46	6/13/2020 (+ve)	6/21/2020 (-ve)
Patient 509	16.3	48.5	9.9	62	27	0.6	6.5	3.9	208	0.6	4	3.7	79.36	140	3.8	189	11.6	2	19	11	N/A	N/A	N/A	N/A	N/A	N/A	6/13/2020 (+ve)	6/21/2020 (-ve)
Patient 510	14	40.5	6	59	24.7	0.6	11.4	4	495	0.8	N/A	6.6	43.7	139	4.2	N/A	N/A	N/A	22	21	328	N/A	N/A	N/A	0.27	N/A	6/12/2020 (+ve)	6/16/2020 (-ve)	6/21/2020 (-ve)
Patient 511	16	49.5	14.2	51.1	35.4	0.5	9	3.9	357	1.9	11	6.8	71.7	N/A	N/A	190	12.8	1.6	16	32	N/A	N/A	N/A	N/A	0.27	238.89	6/13/2020 (+ve)	6/16/2020 (-ve)	6/21/2020 (-ve)
Patient 512	16.3	49	11.1	67.1	20.6	0.5	10.5	1.3	313	3.1	3	3.5	50.4	140	4.5	20	10.3	2	20	22	N/A	N/A	N/A	N/A	0.27	282.04	6/13/2020 (+ve)	6/16/2020 (-ve)	6/21/2020 (-ve)
Patient 513	14.7	42.3	6.5	54.4	27.9	0.2	13	1.9	238	0.8	15	3.4	64.4	140	4.5	147	21.3	4.3	23	14.4	76	N/A	N/A	N/A	0.27	N/A	6/13/2020 (+ve)
Patient 514	12.3	39.4	8.8	79.5	16	0.6	3.7	0.2	213	3.4	6	3.1	71	139	3.8	175	10.6	1.7	21	22	N/A	N/A	N/A	N/A	0.27	N/A	6/13/2020 (+ve)
Patient 515	12.2	35.6	4.5	44.1	43.8	0.2	11	0.7	159	0.6	5	3.1	41.9	140	3.6	N/A	11.6	2.4	18	14	N/A	N/A	N/A	N/A	0.33	N/A	6/13/2020 (+ve)	6/20/2020 (-ve)	6/21/2020 (-ve)
Patient 516	14	43	7.3	59.6	31.4	0.4	6.4	2.2	293	2.3	33	4.5	79.6	139	4.2	193	8.8	1.3	21	16	N/A	N/A	N/A	N/A	0.27	79.63	6/13/2020 (+ve)	6/16/2020 (-ve)	6/21/2020 (-ve)
Patient 517	12.7	36.9	8.4	54.7	33.6	0.8	9.3	1.6	253	0.8	2	4.6	65.02	140	3.9	159	14.2	2.9	18	11	N/A	N/A	N/A	N/A	0.27	127.15	6/13/2020 (+ve)	6/16/2020 (-ve)	6/21/2020 (-ve)
Patient 518	13	37.8	8.5	51.7	39	0.5	6.9	1.8	330	1.6	35	3.5	46.8	139	4	198	13.3	2.5	22	15.6	N/A	N/A	N/A	N/A	0.51	55.03	6/13/2020 (+ve)	6/16/2020 (-ve)	6/21/2020 (-ve)
Patient 519	16	46.6	8.7	59.1	32.6	0.4	6.8	1.1	246	2.1	21	4.1	68.7	139	4.2	166	17	1.9	21	27	N/A	N/A	N/A	N/A	N/A	61.58	6/13/2020 (+ve)	6/19/2020 (-ve)	6/23/2020 (-ve)
Patient 520	N/A	N/A	N/A	N/A	N/A	N/A	N/A	N/A	N/A	N/A	N/A	N/A	N/A	N/A	N/A	N/A	N/A	N/A	N/A	N/A	N/A	N/A	N/A	N/A	N/A	N/A	6/13/2020 (+ve)
Patient 521	N/A	N/A	N/A	N/A	N/A	N/A	N/A	N/A	N/A	N/A	N/A	N/A	N/A	N/A	N/A	N/A	N/A	N/A	N/A	N/A	N/A	N/A	N/A	N/A	N/A	N/A	6/13/2020 (+ve)	6/23/2020 (-ve)
Patient 522	N/A	N/A	N/A	N/A	N/A	N/A	N/A	N/A	N/A	N/A	N/A	N/A	N/A	N/A	N/A	N/A	N/A	N/A	N/A	N/A	N/A	N/A	N/A	N/A	N/A	N/A	6/13/2020 (+ve)
Patient 523	9.5	30.9	6	43	40.3	0.8	9	6.8	176	0.6	30	6.2	73.8	139	4.2	N/A	13.2	3.2	13	8.4	47	14.7	1.13	N/A	0.4	156.7	6/13/2020 (+ve)
Patient 524	11.4	34.2	7.2	60.4	30.5	0.9	6.2	2	204	12.4	50	5	46.8	135	4.2	157	7.2	0.9	18	15.7	56	13.1	1	N/A	1.07	N/A	6/13/2020 (+ve)	6/23/2020 (-ve)
Patient 525	14.3	43.2	6.7	52.9	31.9	0.6	9	4.7	171	0.8	N/A	4.3	70.5	137	4	168	12.6	1	18	15.4	77	13.6	1.04	N/A	N/A	N/A	6/13/2020 (+ve)
Patient 526	14.4	42.5	9	68.3	21.7	0.3	9	0.4	345	0.6	8	3.7	76.5	140	4.4	203	21.6	4.4	24	44.2	72	N/A	N/A	N/A	N/A	212.7	6/13/2020 (+ve)
Patient 527	N/A	N/A	N/A	N/A	N/A	N/A	N/A	N/A	N/A	0.62	N/A	4.5	50.9	139	4	22	9.8	3.2	17	10.6	N/A	N/A	N/A	N/A	0.27	30.24	6/13/2020 (+ve)
Patient 528	13.2	38.5	5	43.5	49.2	0.2	5	1.4	371	0.8	15	4.9	33.6	140	3.8	N/A	N/A	N/A	23	12	N/A	N/A	N/A	66	N/A	N/A	6/13/2020 (+ve)
Patient 529	12.9	37.7	13	56.7	25.6	0.4	10	7.1	184	249.8	120	3	40.7	135	3.6	426	12.9	2	183	93	301	13.5	1.03	43.2	2.84	1033	6/14/2020 (+ve)
Patient 530	12.3	34.3	6.5	41.8	45	0.6	10	1.9	181	0.8	N/A	6.1	37.6	138	3.8	317	10.7	0.8	35	13.8	239	N/A	N/A	N/A	N/A	N/A	6/13/2020 (+ve)
Patient 531	9.4	29.7	3.8	38.9	44.6	2.4	8	5.9	325	0.6	9	4.3	61.2	136	4.4	144	7.2	1.45	14	6.5	36	15	1.15	N/A	0.33	N/A	6/14/2020(+ve)
Patient 532	13.7	39	5	77.2	15.4	0.2	7	0	138	14.7	N/A	4.7	110.62	135	3.2	431	24.2	5.9	121	53.4	68	13.7	1.05	N/A	0.27	1203	6/14/2020 (+ve)	6/28/2020 (-ve)	7/5/2020 (-ve)
Patient 533	N/A	N/A	N/A	N/A	N/A	N/A	N/A	N/A	N/A	0.8	N/A	N/A	N/A	N/A	N/A	230	N/A	N/A	N/A	N/A	N/A	N/A	N/A	N/A	0.8	N/A	6/14/2020 (+ve)
Patient 534	12.8	38.6	3.8	44.8	43	0.5	11	0.5	289	1.4	20	N/A	N/A	N/A	N/A	N/A	N/A	N/A	N/A	N/A	N/A	N/A	N/A	N/A	0.57	N/A	6/14/2020 (+ve)
Patient 535	N/A	N/A	N/A	N/A	N/A	N/A	N/A	N/A	N/A	0.8	N/A	N/A	N/A	N/A	N/A	N/A	N/A	N/A	N/A	N/A	N/A	N/A	N/A	N/A	0.27	16.77	6/14/2020 (+ve)
Patient 536	N/A	N/A	N/A	N/A	N/A	N/A	N/A	N/A	N/A	0.8	N/A	N/A	N/A	N/A	N/A	196	N/A	N/A	N/A	N/A	N/A	N/A	N/A	N/A	N/A	116.7	6/14/2020 (+ve)
Patient 537	15.4	47.2	8.4	47.2	40.4	0.6	8.5	3.3	275	0.06	N/A	2.7	57.8	141	4	186	7.9	1.2	29	28.8	80	N/A	N/A	N/A	0.38	60.71	6/14/2020 (+ve)
Patient 538	15.3	44.2	10	58.4	26.7	1.7	10	2.4	337	4.4	N/A	5.9	68.9	141	4	276	14.3	1.9	43	73.5	86	12.6	0.96	N/A	0.27	286.8	6/14/2020 (+ve)
Patient 539	N/A	N/A	N/A	N/A	N/A	N/A	N/A	N/A	N/A	2.2	N/A	5.7	92.6	141	4.3	241	8.5	1.3	22	15.2	N/A	N/A	N/A	138.4	N/A	24.19	6/14/2020 (+ve)
Patient 540	13	41.6	9	66.2	24.1	0.6	7.7	1.4	313	9.2	N/A	5.7	45.2	140	4	279	21.2	3.2	29	34.5	121	N/A	N/A	N/A	N/A	N/A	6/14/2020 (+ve)
Patient 541	N/A	N/A	N/A	N/A	N/A	N/A	N/A	N/A	N/A	N/A	N/A	N/A	N/A	N/A	N/A	N/A	N/A	N/A	N/A	N/A	N/A	N/A	N/A	N/A	N/A	N/A	6/14/2020 (+ve)
Patient 542	13.5	37.2	10	61.9	29.2	1.1	6	1.3	242	1.8	N/A	4.5	68.9	135	4.5	186	10.7	1.5	25	38	83	14.4	1.1	N/A	0.27	26.83	6/14/2020 (+ve)
Patient 543	16.9	50.3	8.1	53	32.2	0.5	9.5	4.5	329	4.9	N/A	5.6	89.9	139	4.3	204	10.5	1.6	20	N/A	63	N/A	N/A	N/A	0.52	21.13	6/14/2020 (+ve)	6/20/2020 (-ve)	6/23/2020 (-ve)
Patient 544	N/A	N/A	N/A	N/A	N/A	N/A	N/A	N/A	N/A	0.6	N/A	3.4	78	142	4.6	260	9.9	1.5	20	25	106	N/A	N/A	N/A	0.27	78.33	6/14/2020 (+ve)	6/20/2020 (-ve)	6/23/2020 (-ve)
Patient 545	15	43	3.8	57.5	28	0.3	1	0.1	142	14.6	N/A	4.7	68.2	137	3.8	226	N/A	N/A	38	26	N/A	N/A	N/A	N/A	0.3	776.68	6/14/2020 (+ve)	6/23/2020 (-ve)	6/29/2020 (-ve)
Patient 546	14	42.1	8.4	49.9	41.1	0.7	7.2	1	211	6.6	45	N/A	N/A	N/A	N/A	221	N/A	N/A	37	25	N/A	N/A	N/A	54	0.27	236.6	6/15/2020 (+ve)
Patient 547	15.4	46	15.3	82.3	11.4	0.6	5.5	0.2	324	1.1	N/A	N/A	N/A	N/A	N/A	153	N/A	N/A	N/A	N/A	N/A	N/A	N/A	N/A	N/A	N/A	6/15/2020 (+ve)	6/20/2020 (-ve)	6/23/2020 (-ve)
Patient 548	13	40.4	10.8	71.7	18.4	0.9	7.4	1.3	355	2.6	N/A	4.3	70	139	4	175	N/A	N/A	15	11	N/A	N/A	N/A	N/A	N/A	N/A	6/15/2020 (+ve)	6/23/2020 (-ve)	6/25/2020 (-ve)
Patient 549	14.3	42.1	9	74.2	17.3	0.3	6	1.2	182	1.6	N/A	N/A	N/A	N/A	N/A	N/A	N/A	N/A	N/A	N/A	N/A	N/A	N/A	N/A	N/A	N/A	6/15/2020 (+ve)	6/20/2020 (-ve)	6/23/2020 (-ve)
Patient 550	16.5	48	5.3	53.4	31.5	0.5	12.8	1.8	317	N/A	N/A	3.2	56.8	138	4.7	N/A	10.5	N/A	23	23.1	667	N/A	N/A	70	N/A	N/A	6/15/2020 (+ve)	6/20/2020 (-ve)	6/23/2020 (-ve)
Patient 551	13	38.9	6.8	4.4	41	0.4	10	1	327	N/A	N/A	N/A	33.8	135	4.7	351	12.2	0.9	31	15.5	205	N/A	N/A	N/A	0.27	18.3	6/15/2020 (+ve)
Patient 552	14.4	41.5	8	57.2	31.2	0.4	8	3.2	206	5.5	N/A	6.1	74	138	3.9	N/A	N/A	N/A	28	30	N/A	12.2	0.93	N/A	0.27	46.13	6/15/2020 (+ve)	6/20/2020 (-ve)	6/23/2020 (-ve)
Patient 553	12.4	37	5.4	67.9	18.4	0.4	13.2	0.1	162	68.1	105	7.2	106	137	3.9	353	19.4	4.3	71	62.4	68	N/A	N/A	N/A	0.49	N/A	6/15/2020 (+ve)	6/20/2020 (-ve)	6/23/2020 (-ve)
Patient 554	13	40.8	11.8	57.5	31.9	0.7	7.5	2.4	240	2.3	N/A	5.2	59.9	136	4.9	171	9.4	1.3	3	28	99	N/A	N/A	N/A	N/A	156.22	6/15/2020 (+ve)
Patient 555	9	29.1	10	62.3	27.3	1.3	7.2	1.9	256	15.6	N/A	N/A	N/A	N/A	N/A	367	N/A	N/A	19	15	102	N/A	N/A	N/A	1.96	N/A	6/16/2020 (+ve)
Patient 556	12.4	37.3	4.8	47	41.3	0.7	10	0.5	212	3.9	N/A	N/A	N/A	N/A	N/A	N/A	N/A	N/A	30	14.4	98	N/A	N/A	N/A	N/A	N/A	6/16/2020 (+ve)
Patient 557	17	50	6.9	60	27.2	0.6	6.7	5.2	170	0.9	N/A	4	75.9	138	4.6	N/A	10	0.7	19	19.7	76	13.7	1.05	N/A	0.27	74.07	6/16/2020 (+ve)

## Sheet: Imaging data
	CHEST CT SCAN																															CHEST X-RAY
		2- Pattern of Infiltrates								3- Central versus Peripheral (C vs P)			4- Anterior versus Posterior (A vs P)				6- Pleural effusion		8- Name of the lobe affected:														2- Hilum		3- Infiltrates:			5- Affected lung zones:							7- Pleural effusion (check costophrenic and cardiophrenic angles)		8- Mediastinum
CODE	1-Date	a) Ground glass opacity (GGO)	b) Bronch-Alveolar Consolidation:	with air bronchogram	without air bronchogram	c) Crazy paving	d) Subplueral retraction	e) Bronchiectasis	f) Vascular dilatation	central	peripheral	mainly	anterior	posterior	mainly	5- Unibolar versus Multilobar (U vs M)	a) Yes or No.	b) Right or Left or Both.	7- Mediastinal lymphadenopathy (Yes or No)	location	a) Right upper lobe.	b) Right middle lobe.	c) Right lower lobe.	d) Left upper lobe.	e) Left lower lobe.	9- Other notes						1- Date	a) Affected or not	b) Right or left or both	a) Solitary	b) Multiple	4- Central versus Peripheral (C vs P)	a) Right Upper	b) Right Middle	c) Right Lower	d) Left Upper	e) Left Middle	f) Left lower	6- Lung Apices (affected or not)	a) Yes or No.	b) Right or Left or Both.	a) Widened	b) Not widened	9- Other notes
Patient 1	2020-03-30	y	n	n	n	n	n	n	n	n	y	p	n	y	p	u	n	n	n	n	n	n	y	n	n	focal area affected at the right lower lung lobe sub-pleural nodules
Patient 2	2020-04-03	n	n	n	n	n	y	n	n	n	n	n	n	n	n	m	n	n	n	n	y	n	n	y	n	changes not due to covid (normal ct scan), focal paracepta emphysema						2020-04-03																	normal
Patient 3	2020-03-28																									normal						2020-03-28																	normal
Patient 4	2020-03-30	y	n	n	n	n	n	n	n	n	y	p	n	y	p	m	n	n	n	n	n	n	n	y	y							2020-03-28																	normal
Patient 5	2020-03-26																									normal						2020-03-28																	normal
Patient 5	2020-04-07																									follow up normal
Patient 6	2020-03-30	n	y	n	y	n	n	n	n	n	y	p	n	y	p	u	n	n	n	n	n	n	y	n	n							2020-03-28																	normal
Patient 7	2020-03-26	n	n	n	n	n	n	n	n				y	n	a	m	n	n	n	n	n	y	n	y	n	three nodules right mid. Lung lobe and left upper lung lobe anteriorly						2020-03-28																	normal
Patient 7	2020-04-07	n	n	n	n	n	n	n	n				y	n	a	m	n	n	n	n	n	y	n	y	n	follow up : the nodules more numerous in same lobes
Patient 8	2020-03-26	y	n	n	n	n	n	n	n	n	y	p	n	y	p	m	n	n	n	n	y	n	y	n	y							2020-04-01	n	n		y		n	y	y	n	y	y	n	n	n	n	n	reticular shadowing
Patient 8	2020-04-05	y	n	n	n	n	n	n	n	y	y	p	y	y	p	m	n	n	n	n	y	y	y	y	y	follow up ct : all lobes affected and became a and p , c and p						2020-04-08	n	n		y		y	y	y	y	y	y	n	n	n	n	n	follow up xray more thicking reticular shadowing
Patient 8	2020-04-12	y	y	y	n	n	n	n	n	y	y	p	y	y	p	m	n	n	n	n	y	y	y	y	y	follow up ct : GGO infiltrate smaller in size with same ditribution						2020-04-09	n	n		y		y	y	y	y	y	y	n	y	both	n	n	follow up xray multiple airspace cosnsolidation
Patient 8																																2020-04-10				y		y	y	y	y	y	y	n	y	both	n	n	follow up xray multiple airspace cosnsolidation , more thicking reticular shadowing mostly on lower zones
Patient 9	2020-03-25																									normal						2020-03-28																	normal
Patient 10	2020-03-31	y	n	n	n	n	n	n	n				y	y		m	n	n	n	n	y	y	y	y	y	suub-pleural consolidation upper more than lower						2020-03-31	n	n	n	y		n	y	n	n	y	n	n	n	n	n	n	reticular interstitial shadowing B/L
Patient 10	2020-04-09	y	n	n	n	n	n	n	n				y	y		m	n	n	n	n	y	y	y	y	y	follow up ct consolidation become very settle GGO without consolidation
Patient 11	2020-03-31																									normal																							normal
Patient 12
Patient 13	2020-03-31	y	n	n	n	n	n	n	n	y	y	p	y	y	p	m	n	n	n	n	y	n	y	y	y							2020-03-31	n	n		y		n	n	y	n	n	y	n	n	n	n	n	enlarged heart , fibrotic and not related to covid
Patient 14	2020-03-31																									normal						2020-03-31																	normal
Patient 15																																2020-03-31																	normal
Patient 16	2020-04-01	y	y	n	y	n	n	n	n	y	y	p	y	y	p	m	n	n	y	paratrachial and privascular 1.3 CM	y	y	y	y	y							2020-03-28	n	n		y	p	y	y	y	y	y	y	n	n	n	n	n
Patient 16	2020-04-09	y	y	n	y	n	n	n	n	y	y	p	y	y	p	m	n	n	y	paratrachial and privascular 1.4 CM	y	y	y	y	y	follow up ct : more GGO and enlarge lymph nodes						2020-04-01	n	n		y	p	y	y	y	y	y	y	n	n	n	n	n	follow up xray better than previous one
Patient 17
Patient 18																																2020-04-03																	normal
Patient 19	2020-04-05																									normal						2020-04-03																	normal
Patient 20
Patient 21
Patient 22
Patient 23
Patient 24
Patient 25
Patient 26
Patient 27
Patient 28
Patient 29
Patient 30	2020-03-27	y	n	n	n	n	n	n	n				n	y	p	m	n	n	n	n	n	n	y	n	y	pulmonary nodule with surrounding GGO halo sign lt lowe lung lobe						2020-03-27																	normal
Patient 31	2020-03-27																									normal						2020-03-27																	normal
Patient 32	2020-03-27	y	y	n	y	n	n	n	n	y	y	p	y	y	p	m	n	n	y	right paratrachial , pritrachial aortopulmonary 1.1cm	y	y	y	y	y	infiltration more in lower and there is halo sign						2020-03-27	n	n		y		y	y	y	y	y	y	n	n	n	n	n
Patient 33	2020-04-02																									normaL						2020-04-02																	normaL
Patient 34	2020-04-05	Y	Y	n	y	n	n	n	n	y	y	p	y	y	p	M	n	n	n	n	y	y	y	y	y	more in lower						2020-04-05	n	n		m		n	n	y	n	n	y	n	n	n	n	n
Patient 35	2020-04-05																									normal ct with mosaic pattern of perfusion						2020-04-05																	normal
Patient 36	2020-04-07	y	n	n	n	n	n	n	n				n	y	p	m	n	n	n	n	n	y	y	n	y							2020-04-09																	normal
Patient 36	2020-04-09	y	n	n	n	n	n	n	n				n	y	p	m	n	n	n	n	n	y	y	n	y	follow up ct : same ct
Patient 37	2020-04-05																									normal						2020-04-05																	normal
Patient 38																																2020-04-05																	normal
Patient 39																																2020-04-05																	normal
Patient 40
Patient 41
Patient 42
Patient 43	2020-03-25	y	y	y	n	n	n	n	n	n	y	p	n	y	p	m	n	n	n	n	n	y	y	n	n
Patient 43	2020-04-07	y	n	n	n	n	n	n	n	n	y	p	n	y	p	m	n	n	n	n	n	y	y	n	n	follow up ct just GGO no consolidation
Patient 44	2020-04-02																									normal						2020-04-02																	normal
Patient 45	2020-03-30																									normal						2020-03-30																	normal
Patient 46	2020-03-31	y	y	n	n	n	n	n	n	n	y	p	n	y	p	m	n	n	n	n	n	n	y	y	n							2020-03-31	n	n	y	n		n	n	y	n	n	n	n	n	n	n	n
Patient 47																																2020-04-09																	normal
Patient 48
Patient 49
Patient 50	2020-03-25	y	y	y	n	n	n	n	n	n	y	p	n	y	p	m	n	n	n	n	y	n	y	n	y
Patient 51	no images available
Patient 52	2020-04-03																									normal						2020-04-03																	normal
Patient 53																																2020-04-02																	not available
Patient 54	2020-04-03																									normal						2020-04-03																	normal
Patient 55	2020-03-18	y	n	n	n	n	n	n	n	n	y	p	n	y	p	m	n	n	n	n	n	y	y	y	y
Patient 56	2020-03-20	y	n	n	n	n	n	n	n	n	y	p	n	y	p	m	n	n	n	n	y	n	y	y	y
Patient 56	2020-03-25	y	y	n	n	n	n	n	n	n	y	p	n	y	p	m	n	n	n	n	y	n	y	y	y	follow up ct : more GGO and new consolodation
Patient 57
Patient 58	2020-03-24	y	n	n	n	n	n	n	n	n	y	p	n	y	p	m	n	n	n	n	n	y	y	n	y							2020-03-24	n	n		y	c	n	y	y	n	y	y	n	n	n	n	n
Patient 58	2020-04-07																									follow up ct : disappearance of GGO and there are fibrotic changes
Patient 59	2020-03-24	n	n	n	n	y	n	y	n	n	y	p	n	y	p	m	n	n	n	n	n	n	y	n	y							2020-03-24	n	n		y	c	n	y	y	n	y	y	n	n	n	n	n
Patient 60	2020-03-23																									normal : sub-plueral fibrotic band , changes not due to COVID 19						2020-03-24																	normal
Patient 61																																2020-03-24																	normal
Patient 62																																2020-03-24																	normal
Patient 63	2020-03-30	y	n	n	n	n	n	n	n	n	y	p	n	y	p	m	n	n	n	n	y	y	y	y	y
Patient 64	2020-04-03	y	n	n	n	n	n	n	n	n	y	p	n	y	p	u	n	n	n	n	n	n	n	n	y
Patient 65	2020-04-09	y	n	n	n	n	n	n	n	y	n	c	y	n	a	u	n	n	n	n	y	n	n	n	n							2020-04-09																	normal
Patient 65	2020-04-15	y	n	n	n	n	n	n	n	n	y	p	n	y	p	m	n	n	n	n	y	y	y	y	y	follow up ct : ggo all lobes
Patient 66	2020-03-25	y	n	n	n	n	n	n	n	n	y	p	n	y	p	m	n	n	n	n	y	n	y	n	y
Patient 66	2020-04-02	n	y	y	n	n	n	n	n	n	y	p	n	y	p	m	n	n	n	n	n	n	y	n	y	follow up ct new consolodation
Patient 66	2020-04-09	n	y	y	n	n	n	n	n	n	y	p	n	y	p	m	n	n	n	n	n	n	y	n	y	follow up ct GGO resolved
Patient 66																																2020-03-27	n	n		m		n	n	y	n	n	y	n	n	n	n	n
Patient 67	2020-04-07	y	n	n	n	n	n	n	n	n	y	p	n	y	p	m	n	n	n	n	n	n	y	y	y							2020-03-23																	normal
Patient 67	2020-04-12	n	y	y	n	n	n	n	n	n	y	p	n	y	p	m	n	n	n	n	n	n	y	y	y	follow up ct : GGO converted to airspace consolidation						2020-04-07																	follow up normal
Patient 68	no images
Patient 69	no images
Patient 70	2020-03-22	y	y	n	n	n	n	n	n	n	y	p	n	y	p	m	n	n	n	n	n	y	y	n	y
Patient 70	2020-03-25	y	y	n	n	n	n	n	n	n	y	p	n	y	p	m	n	n	n	n	n	y	y	n	y	follow up ct : improvement of opacities
Patient 70	2020-04-07																									follow up ct : normal ct
Patient 71																																2020-03-22																	normal
Patient 71																																2020-04-06																	follow up : normal
Patient 72	2020-04-05																									normal ct : fibrotic bands and nodules not related to COVID19						2020-04-05																	normal
Patient 72																																2020-04-21																	follow up : normal
Patient 73	2020-04-09	y	n	n	n	n	n	n	n	n	y	p	n	y	p	m	n	n	n	n	y	n	n	y	y							2020-04-09																	normal
Patient 74																																2020-04-05																	normal
Patient 75																																2020-04-09																	normal
Patient 76																																2020-04-05																	normal
Patient 77	2020-03-25	y	n	n	n	n	n	n	n	n	y	p	n	y	p	u	n	n	n	n	n	n	n	n	y							2020-03-25																	unavailable
Patient 78	2020-03-27																									normal						2020-03-25																	normal
Patient 78	2020-04-05																									follow up ct normal						2020-04-01																	follow up : normal
Patient 79	2020-04-09	y	y	y	n	y	n	n	n	y	y	p	y	y	p	m	n	n	n	n	y	y	y	y	y							2020-04-04																	normal
Patient 79	2020-04-19	n	y	y	n	n	n	n	n	y	y	p	y	y	p	m	n	n	n	n	y	y	y	y	y	follow up ct : no GGO						2020-04-09	n	n		m	both	n	y	y	n	y	y	n	n	n	n	n	follow up : multi inf.
Patient 80	2020-03-25																									normal						2020-03-25																	not available
Patient 81	2020-04-05	y	n	n	n	n	n	n	n	n	y	p	y	n	a	u	n	n	n	n	n	y	n	n	n							2020-04-05																	normal
Patient 82																																2020-04-09																	normal
Patient 83	2020-03-24	y	n	n	n	n	n	n	n	n	y	p	n	y	p	m	n	n	n	n	n	n	n	y	y							2020-03-24																	normal
Patient 84	2020-04-05																									normal						2020-04-05																	normal
Patient 85																																2020-03-26																	normal
Patient 86																																2020-03-30																	normal
Patient 87																																2020-03-30																	not available
Patient 88																																2020-03-24																	normal
Patient 89																																2020-03-28																	normal
Patient 90																																2020-04-02																	not available
Patient 91
Patient 92																																2020-04-03																	normal
Patient 93
Patient 94
Patient 95
Patient 96
Patient 97
Patient 98	no date	y	n	n	n	n	n	n	n	n	y	p	n	y	p	m	n	n	n	n	y	n	y	y	n																								normal
Patient 99	no dte	y	n	n	n	n	n	n	n												n	n	y	y	n																								normal
Patient 100	no date	y	n	n	n	n	n	n	n	n	y	p				u	n	n	n	n	n	n	y	n	n																								normal
Patient 101	2020-03-23	y	n	n	n	n	n	n	n	n	y	p				u	n	n	n	n	n	n	y	n	n							2020-03-24	n	n	y	n	c	n	n	y	n	n	n	n	n	n	n	n
Patient 101	2020-04-07	y	n	n	n	n	n	n	n	n	y	p				u	n	n	n	n	n	n	y	n	n	follow up ct new focal subpulral opacity at the right lower lung lobe
Patient 102	2020-04-01	y	n	n	n	n	n	n	n							u					n	n	n	n	y							2020-04-01																	not available
Patient 103	2020-03-25																									normal						25--3-2020																	not available
Patient 103	2020-04-07																									follow up ct : normal
Patient 104	2020-03-29																									normal																							normal
Patient 105	2020-04-03																									normal						2020-04-03																	normal
Patient 106	2020-04-05	y	n	n	n	n	n	n	n				n	y	p	u	n	n	n	n	n	n	y	n	n							2020-04-05																	normal
Patient 107	2020-04-07																									normal						2020-04-07																	normal
Patient 108	2020-04-10	y	n	n	n	n	n	n	n	n	y	p				u	n	n	n	n	n	n	y	n	n							2020-04-11																	normal : cardiomegaly
Patient 109	2020-03-31																									changes due to copd not covid19						2020-03-31																	changes due to copd not covid19
Patient 110	2020-03-29	y	n	n	n	n	n	n	n	n	y	p	n	y	p	u	n	n	n	n	n	n	y	n	n
Patient 111	2020-04-05	n	n	n	n	n	n	n	n							m	n	n	n	n	n	y	y	n	n	lung nodules in riht mid. And lower lobes						2020-04-05																	normal
Patient 112	2020-04-07																									normal changes not due to covid						2020-04-07																	normal
Patient 113	2020-04-08	y	n	n	n	n	n	n	n							m	n	n	n	n	n	y	n	n	y	biapical fibrotic bands and nodules on rt mid. Lobe						2020-04-08																	nomal
Patient 114	2020-04-08	y	y	n	n	n	n	n	n							m	n	n	n	n	n	n	y	n	y	biapical fibrotic bands						2020-04-08																	normal
Patient 115	2020-03-28	y	y	y	n	y	y	n	n	y	y	p				m	n	n	n	n	y	y	y	y	y							2020-03-28				y	p	y	y	y	y	y	y
Patient 115	2020-04-05	y	n	n	n	y	y	n	n	y	y	p				m	n	n	n	n	y	y	y	y	y	follow up ct						2020-03-29				y		y	y	y	y	y	y
Patient 115	2020-04-11	n	y	n	n	y	y	n	n	y	y	p				m	n	n	n	n	y	y	y	y	y							2020-03-30				y		y	y	y	y	y	y
Patient 115																																2020-04-01				y		y	y	y	y	y	y
Patient 116	2020-03-29																									normal						2020-03-29																	normal
Patient 117	2020-03-27	y	n	n	n	n	n	n	n	n	y	p				m	n	n	n	n	y	y	y	y	y							2020-03-27	n	n	y	n		n	n	y	n	n	n	n	n	n	n	n
Patient 118	2020-03-27	y	n	n	n	n	y	n	n							m	n	n	n	n	y	n	y	n	y
Patient 119	2020-04-17																									normal						2020-04-12																	normal
Patient 120	2020-04-11																									normal						2020-04-11																	normal
Patient 121
Patient 122	2020-04-11																									normal						2020-04-10																	normal
Patient 123																																2020-04-12																	not available
Patient 124																																???																	normal
Patient 125	2020-04-12	y	n	n	n	n	n	n	n							m	n	n	n	n	y	n	y	n	y
Patient 126																																2020-04-13																	normal
Patient 127	no images
Patient 128																																2020-04-15																	normal
Patient 129																																2020-04-13																	normal
Patient 130																																2020-04-13																	normal
Patient 131																																2020-04-13																	normal
Pateint 142	2020-03-21	y	y	n	y	n	n	n	n	y	y	p	y	y	p	m	n	n	y	pritrachial,right and left paratrachial, right hilum	y	y	y	y	y	sub-pleural fibrotic bands in bases						2020-03-21	n	n	n	y	p	y	y	n	y	y	n	y	n	n	n	y
Pateint 143	2020-04-08	y	y	y	n	y	n	y	n	y	y	p	y	y	p	m	n	n	n		y	y	y	y	y	sub-pleural fibrotic bands						2020-04-09																	bad technic
patient 147	2020-03-24	y	y	n	y	n	n	n	n	y	y	p	n	y	p	m	n	n	y	right pretrachila	y	y	y	y	y	lower lobes more than upper lobes						2020-03-24	n			y		y	y	y	y	y	y	n	n	n	n	y	lower lung zones more than med. And upper
patient 147	2020-03-29	n	y	y	n	n	n	n	n	y	y	p	n	y	p	m	y	both	y	right pretrachila	y	y	y	y	y	follow up ct increase lymph nodes size and more percentage of lobes affected
																																																	normal
